# Supplementary material for: Analysis of length of stay and treatment emergent complications in hospitalized myasthenia gravis patients with exacerbation
Source: BMC Neurol. 2023 Jan 12;23:12. doi: 10.1186/s12883-022-02922-9 (PMC9835387; doi:10.1186/s12883-022-02922-9)
Supplement: Supplementary file 1 — Additional file 1: Supplemental Table 1. Multi-Variable Incidence Relative Ratio (IRR) for Length of Stay. Adjusted for Multiple Comparison (n=141). *p<0.05. †p<.00625 per Bonferroni correction (see statistical methods). Supplemental Table 2. Percentage of exacerbations per MGFA class at diagnosis. Supplemental Table 3. Percentage of hospitalizations admitted to the general floor, intermediate care (step-down from ICU unit), and ICU. [file 12883_2022_2922_MOESM1_ESM.xlsx]

## Sheet: All Exacerbations
SI no	Age at dx	sex	race	Antibody status	Thymetomy	MGFA class at dx	Cause of exacerabation	Standardized Exacerbation Category	medications at time of exacerabation	Length of hospital stay (days)	location in hospital	Standardized Hospital Location	intubated or not	NIV or not	treatment used	complications developed	disposition	cost of stay
1322	55	M	White	Seropositive	Yes	?	None identified	1	None	1	Neuro Science	2	No	No	Mestinon	N/A	Home	?
1322	55	M	White	Seropositive	Yes	?	None identified	1	Mestinon	5	Neuro Science	2	No	No	IVIG	STEMI	Home	?
1102	49	F	White	Seropositive	Yes	?	None identified	1	CellCept, Mestinon	4	Neuro Science	2	No	Yes (Bipap)	Plasmaphoresis	Thrombocytopenia	Home	?
22958	74	F	White	Seropositive	No	?	None identified	1	Prednisone, Pyridostigmine	0	Neurology Clinic	5	No	No	Plasmaphoresis	N/A	Home	?
32787	55	F	White	Seropositive	No	Class 1	None identified	1	Prednisone	3 (4/25-4/28/16)	Progressive Care	3	No	Yes (Bipap)	IVIG, Mestinon, Prednisone	N/A	Home	?
32787	55	F	White	Seropositive	No	Class 1	recent high dose steroid injection	2	Prednisone, Mestinon	3 (7/13-7/16/16)	Neuro Science	2	No	Yes (Bipap)	IVIG, Mestinon, Prednisone, Mycophenolate	N/A	Home	?
69323	35	F	White	Seronegative	Yes	Class 2	Intercurrent illness (sinus infection)	4	PLEX, Mestinon, Imuran	5 (9/5-9/10/16)	Progressive Care	3	No	No	Plasmaphoresis (extra sessions), Mestinon, Imuran, PLEX	N/A	Home	?
69323	35	F	White	Seronegative	Yes	Class 2	None identified	1	PLEX, Mestinon, Azathioprine	0	Neurology Clinic	5	No	No	Rituximab, PLEX, Mestinon, Azathioprine	N/A	Home	?
69323	35	F	White	Seronegative	Yes	Class 2	Missed routine PLEX session	5	PLEX, Rituximab, Mestinon	8 (7/30-8/7/18)	Neuro Science	2	No	No	Plasmaphoresis, Mestinon	Bacteriuria, Hypotension	Home	?
69323	35	F	White	Seronegative	Yes	Class 2	None identified	1	PLEX, Mestinon	0	Neurology Clinic	5	No	No	PLEX (more frequently), Mestinon	N/A	Home	?
69323	35	F	White	Seronegative	Yes	Class 2	None identified	1	PLEX, Mestinon	0	Neurology Clinic	5	No	No	PLEX (more frequently), Mestinon	N/A	Home	?
231498	45	F	White	Seronegative	No	Class 3	New diagnosis so not on medications	9	None	0	Neurology Clinic	5	No	No	IVIG, Mestinon	N/A	Home	?
231498	45	F	White	Seronegative	No	Class 3	None identified	1	None	6 (11/26-12/1/15)	Neuro Science	2	No	No	IVIG, Mestinon	N/A	Home	?
231498	45	F	White	Seronegative	No	Class 3	None identified	1	IVIG, Mestinon	0	N/A	5	No	No	PLEX, IVIG	N/A	Home	?
231498	45	F	White	Seronegative	No	Class 3	Refractory to IVIG	10	IVIG, Mestinon	9 (2/1-2/10/17)	Neuro Science	2	No	No	PLEX, Mestinon	N/A	Home	?
231498	45	F	White	Seronegative	No	Class 3	None identified	1	IVIG, Mestinon	9 (5/22-5/31/17)	Neuro Science	2	No	No	PLEX, Mestinon	N/A	Rehabilitation Center
231498	45	F	White	Seronegative	No	Class 3	None identified	1	Mestinon	0	Neurology Clinic	5	No	Cough machine & suction for secretions	IVIG, Mestinon	N/A	Home	?
231498	45	F	White	Seronegative	No	Class 3	None identified	1	IVIG, Mestinon	1 (11/2-11/3/17)	Neuro Science	2	No	No	was supposed to get PLEX but left AMA	left AMA without treatment	Home	?
231498	45	F	White	Seronegative	No	Class 3	Dehydration, recent infection	4	IVIG, Mestinon	0	Neurology Clinic	5	No	Bronchodilator therapy	IVIG, Mestinon	N/A	Home	?
231498	45	F	White	Seronegative	No	Class 3	None identified	1	Mestinon	0	Neurology Clinic	5	No	No	IVIG	N/A	Home	?
254061	60	M	White	Seropositive	No	Class 1	None identified	1	Mestinon, Prednisone	0	Neurology Clinic	5	No	No	Mestinon, Prednisone	N/A	Home	?
161756	53	F	White	Seronegative	No	Class 1	None identified	1	Mestinon, Prednisone	3 (7/26-7/29/17)	Neuro Science	2	No	No	IVIG, Prednisone, Mestinon	N/A	Home	?
191595	45	M	White	Seronegative	No	Class 1	None identified	1	None	3 (5/2-5/5/16)	Neuro Science	2	No	No	Mestinon, Prednisone	N/A	Home	?
191595	45	M	White	Seronegative	No	Class 1	None identified	1	None	0	Emergency Department	6	No	No	Prednisone	N/A	Home	?
433562	57	F	White	Seronegative	No	Class 1	None identified	1	IVIG, Mestinon	0	Neurology Clinic	5	No	No	PLEX	N/A	Home	?
433562	57	F	White	Seronegative	No	Class 1	None identified	1	IVIG	9 (8/10-8/19/17)	Family Medicine	4	No	No	Mestinon, PLEX, Prednisone	asymptomatic bradycardia	Home	?
433562	57	F	White	Seronegative	No	Class 1	None identified	1	Mestinon, Prednisone	7 (3/2-3/9/18)	Neuro Science	2	No	bronchodilators, BiPAP	IVIG, Mestinon, Epinephrine prn, Benadryl	Pancreatitis 2/2 IVIG	Home	?
433562	57	F	White	Seronegative	No	Class 1	Recurrent infections		Steroids, IVIG	0	Neurology Clinic	5	No	No	Steroid, PLEX	N/A	Home	?
433562	57	F	White	Seronegative	No	Class 1	Bronchitis	4	PLEX, Mestinon, Prednisone, Albuterol nebs	8 (2/18-2/26/19)	Neuro Science	2	No	Duoneb breathing treatments	PLEX, Mestinon, Prednisolone	lactic acidosis due to metapneumovirus pneumonia	Home	?
433562	57	F	White	Seronegative	No	Class 1	None identified	1	Prednisone, Mestinone	0	Neurology Clinic	5	No	No	PLEX, Prednisone, Mestinon	N/A	Home	?
241659	12	F	White	Seronegative	No	Class 2	Viral illness	6	None	1 (9/18-9/19/17)	WCH Pediatrics 5C	4	No	No	Mestinon, IVIG	Dehydration requiring MIVF	Home	?
299766	15	F	White	Seronegative	No	Class 3	None identified	1	Mestinon	5 (9/8-9/13/14)	WCH Pediatrics 5C	4	No	No	IV solumedrol/Prednisone, IVIG, Mestinon	headaches and vomiting with IVIG, right cephalic superficial thrombophlebitis	Home	?
299766	15	F	White	Seronegative	No	Class 3	admitted for chest pain during IVIG infusion	7	IVIG, Mestinon, Prednisone	1 (11/17-11/18/14)	WCH Pediatrics 5C	4	No	No	Prednisone, Mestinon	vaginal candidiasis	Home	?
299766	15	F	White	Seronegative	No	Class 3	None identified	1	IVIG, Mestinon, Prednisone	2 (3/21-3/23/16)	WC Med Surg	4	No	1L NC intermittently	IVIG, Mestinon, Prednisone	N/A	Home	?
299766	15	F	White	Seronegative	No	Class 3	missed prednisone dose day prior	5	IVIG, Mestinon prn, Prednisone	3 (6/19-6/22/16)	WCH Pediatrics 5C	4	No	HFNC for comfort	IVIG, Mestinon scheduled	N/A	Home	?
299766	15	F	White	Seronegative	No	Class 3	None identified	1	IVIG, Mestinon, Prednisone	3 (10/10-10/13/16)	WCH Pediatrics 5C	4	No	No	IVIG, Mestinon	Adverse reaction to IVIG	Home	?
299766	15	F	White	Seronegative	No	Class 3	URI	4	IVIG, Mestinon, Prednisone	2 (8/18-8/20/17)	WCH Pediatrics 5C	4	No	No	Prednisone, Mestinon, IVIG	N/A	Home	?
292062	28	F	White	Seropositive	No	Class 2	None identified	1	Mestinon, Prednisone	9 (6/19/6/28/18)	Observation Short Stay	7	No	NC O2	prednisone, Mestinon, PLEX	dyspnea/hyperventilation/chest tightness, bleeding upon removal of Mahurkar catheter	Home	?
566488	63	F	White	Seropositive	No	?	given inadequate IVIG (was given only 2 days of IVIG rather than 3-5 days)	6	Mestinon	21 (12/21/14-1/7/15)	Progressive Care	3	Yes	No	PLEX, Prednisone	failed extubation due to edema of the airways, s/p tracheostomy, required pRBC blood transfusion and PEG	LTAC	?
566488	63	F	White	Seropositive	No	?	None identified	1	IVIG, Mestinon	8 (8/19-8/27/15)	Progressive Care	3	No	No	Mestinon	Aseptic meningitis d/t IVIG	SNF	?
566488	63	F	White	Seropositive	No	?	URI vs HCAP	4	IVIG, Mestinon	3 (9/24-9/27/15)	Neuro Science	2	No	Duonebs	IVIG, Mestinon	N/A	Home vs SNF	?
566488	63	F	White	Seropositive	No	?	None identified	1	IVIG, Mestinon	6 (6/26-7/1/19)	Progressive Care	3	No	Trach collar O2	IVIG, Prednisone, Mestinon	Hypotension, Bradycardia, infection, COPD exacerbation	Home with 24/7 care	?
378901	36	F	White	Seropositive	No	Class 3	None identified	1	IVIG, Mestinon	4 (10/7-10/12/15)	Neuro Science	2	No	BiPAP	PLEX, Mestinon, IVIG	N/A	Home	?
353322	63	F	White	Seropositive	No	Class 2	None identified	1	None	9 (3/4-3/13/14)	Neuro Science	2	No	No	PLEX	Tonic-clonic seizures	Home	?
353322	63	F	White	Seropositive	No	Class 2	pyelonephritis/PNA	3	None	25 (4/8-5/2/18)	MED 1	4	Yes	Duonebs	Prednisone, PLEX	Delirium, HSV encephalitis, PEG placement	Home with 24/7 home health care	?
353322	63	F	White	Seropositive	No	Class 2	None identified	1	None	9 (8/7-8/16/19)	Neuro Science	2	No	No	PLEX, Prednisone	MDR UTI	Home	?
366266	38	F	White	Seropositive	Yes	Class 2	None identified	1	Mestinon	0	Neurology Clinic	5	No	No	IVIG, Mestinon	N/A	Home	?
598261	63	F	White	Seropositive	No	Class 2	None identified	1	Mestinon	0	Neurology Clinic	5	No	No	IVIG, Mestinon	N/A	Home	?
598261	63	F	White	Seropositive	No	Class 2	was supposed to be on Mestinon but was not getting it while receiving hospital care for upper GIB	6	None	13 (2/3-2/16/17)	Neuro Science	2	Yes	Mechanical ventilation	PLEX, Mestinon, Steroids	Acute on chronic anemia, a-fib, complicated UTI, failed extubation requiring emergent reintubation	SNF	?
598261	63	F	White	Seropositive	No	Class 2	None identified	1	IVIG, Mestinon	2 (4/24-4/26/18)	Ellis Fischel C, University Hosp	5	No	Duonebs, Supplemental NC O2	Mestinon	N/A	Home	?
371230	79	M	White	Seropositive	No	Class 4	dehydration 2/2 diarrhea side-effect of Mestinon	10	Mestinon	21 (8/20-9/10/16)	Neuro Science	2	Yes	BiPAP, NC O2	Prednisone, IVIG, PLEX, Mestinon	ABLA 2/2 GIB (duodenal ulcer), AKI, Dysphagia requiring Corpak for tube feeds and meds, aspiration PNA, hypotension	Capital Region Med Ctr Acute Rehab	?
417705	62	M	White	Seronegative	No	Class 5	RSV infection	4	None	40 (4/20-5/29/18)	Neuro Science	2	Yes	BiPAP, NC O2	Mesetinon, PLEX, Methylprednisolone	Hypotension, Hypoxia, BiPAP failure requiring reintubation, sepsis from central line	RUSK Rehabilitation	?
635507	14	M	White	Seropositive	Yes	Class 3	Medication non-compliance	5	Prednisone, Mestinon, IVIG, PLEX	36 (8/14-9/19/17)	WCH	4	Yes	BiPAP	Mestinon, Prednisone, PLEX, IVIG	central line-associated MSSA bacteremia, malnutrition requiring PPN, deconditioning, severe sepsis with septic shock, transaminitis with mononucleosis and hepatotoxic antibiotics, UTI	Home	?
441451	65	M	White	Seropositive	No	Class 1	None identified	1	IVIG, Prednisone, Mestinon, Cell Cept	11 (9/9-9/20/19)	Neuro Science	2	No	BiPAP	Mestinon, Prednisone, Cell Cept, PLEX	cholinergic crisis, need for Corpak tube placement for tube feeds, hemorrhoidal bleed	Home	?
441451	65	M	White	Seropositive	No	Class 1	None identified	1	PLEX, Cell Cept, Mestinon, Prednisone	13 (9/29-10/11/19)	Neuro Science	2	No	BiPAP prn	Prednisone, Mestinon, Cell Cept	Cholinergic crisis, need for tube feeds	Home	?
441451	65	M	White	Seropositive	No	Class 1	None identified	1	IVIG, Mestinon, Prednisone	4 (12/13-12/17/19)	MED 2	4	No	No	Cell Cept, Mestinon, Prednisone, IVIG, PLEX	N/A	Home	?
669604	69	M	White	Seropositive	No	Class 1	Non-compliance with prednisone	5	Mestinon	0	EMER CTR C UH	5	No	No	Mestinon, Prednisone	N/A	Home	?
497864	19	F	White	Seronegative	No	Class 1	None identified	1	Mestinon	0	Surg Spec	5	No	No	offered ivig but patient refused	dehydration requiring fluid recussitation 2/2 Mestinon, ended up going blind	SNF (Macon Rehabilitation) against medical advice	?
970465	25	M	White	Seropositive	Yes	Class 3	Warm weather (Summer)	10	PLEX, Mestinon, Prednisone, Glycopyrrolate	14 (9/24-10/7/16)	MICU5	1	Yes	BiPAP, NC O2	PLEX, Prednisone, Mestinon	Cerebral edema, HCAP	Harry S. Truman VA Hospital	?
970465	25	M	White	Seropositive	Yes	Class 3	None identified	1	Mestinon, Prednisone, PLEX	0	Observation Short Stay	7	No	No	PLEX, Prednisone, Mestinon	N/A	Home	?
970465	25	M	White	Seropositive	Yes	Class 3	None identified	1	Mestinon, Prednisone, PLEX	0	Observation Short Stay	7	No	No	PLEX, Prednisone, Mestinon	N/A	Home	?
539617	71	F	White	Seronegative	No	Class 4	None identified	1	Glycopyrrolate	4 (4/5-4/9/18)	Neuro Science	2	No	No	IVIG, Glycopyrrolate	N/A	SNF	?
3082031	21	F	White	Seronegative	No	Class 2	None identified	1	IVIG, Cell Cept, Mestinon	0	Neurology Clinic	5	No	No	IVIG, Cell Cept, Mestinon	N/A	Home	?
3082031	21	F	White	Seronegative	No	Class 2	None identified	1	Cell Cept, Mestinon	4 (12/4-12/8/18)	Neuro Science	2	No	BiPAP	Mestinon, Cell Cept, IVIG	N/A	Home	?
491133	61	F	White	Seropositive	No	Class 2	Stopped taking Mestinon	5	Prednisone	0	Neurology Clinic	5	No	No	Prednisone, Mestinon	N/A	Home	?
599271	25	F	Black	Seropositive	Yes	Class 5	Postpartum worsening of MG	7	None	9 (3/5-3/14/15)	Neuro Science	2	Yes	No	PLEX, Mestinon, Steroids	Required NG tube	Home	?
599271	25	F	Black	Seropositive	Yes	Class 5	other illness (cough, fever) in setting of postpartum worsening of MG	4	Prednisone, Mestinon	4 (3/24-3/28/15)	Neuro Science	2	No	No	IVIG, Prednisone, Mestinon	N/A	Home	?
599271	25	F	Black	Seropositive	Yes	Class 5	None identified	1	IVIG, Mestinon, Prednisone	2 (5/21-5/23/15)	Neuro Science	2	No	No	IVIG, Mestinon, Prednisone	N/A	Home with assistance	?
599271	25	F	Black	Seropositive	Yes	Class 5	Patient tried tapering prednisone on her own	5	IVIG, Prednisone, Mestinon	1 (7/14-7/15/15)	Neuro Science	2	No	No	Mestinon, Prednisone, IVIG	N/A	Home AMA	?
599271	25	F	Black	Seropositive	Yes	Class 5	None identified	1	Prednisone, Mestinon	8 (7/28-8/5/15)	MED 6W	4	No	No	Prednisone, Mestinon, PLEX	sinus tachycardia 2/2 volume depletion from PLEX, low fibrinogen also from PLEX, required fluid recusitation more than one time	Home	?
599271	25	F	Black	Seropositive	Yes	Class 5	Not compliant with taking prednisone	5	Mestinon, IVIG	7 (10/22-10/29/15)	Neuro Science	2	No	No	Mestinon, PLEX, Prednisone	N/A	Home	?
599271	25	F	Black	Seropositive	Yes	Class 5	None identified	1	IVIG, Mestinon, Prednisone	5 (2/20-2/25/16)	Neuro Science	2	No	No	PLEX, Mestinon, Prednisone	sinus tachycardia 2/2 plasmapheresis temperature	Home	?
599271	25	F	Black	Seropositive	Yes	Class 5	Failed prednisone taper	10	Prednisone, Mestinon, IVIG	6 (7/12-7/18/16)	Neuro Science	2	No	No	PLEX, Mestinon, Prednisone	Migraines	Home	?
599271	25	F	Black	Seropositive	Yes	Class 5	None identified	1	Prednisone, Mestinon, IVIG	0	Neurology Clinic	5	No	No	IVIG, Prednisone, Mestinon	Metabolic syndrome from steroids, repeated failure of steroid taper	Home	?
599271	25	F	Black	Seropositive	Yes	Class 5	None identified	1	IVIG, Mestinon, Prednisone	7 (6/30-7/6/17)	Neuro Science	2	No	No	PLEX, Mestinon, Prednisone	Port infection leading to sepsis/MSSA bacteremia/septic emboli	Home	?
599271	25	F	Black	Seropositive	Yes	Class 5	None identified	1	IVIG, Mestinon, Prednisone	0	Neurology Clinic	5	No	No	IVIG, Mestinon, Prednisone, PLEX	N/A	Home	?
599271	25	F	Black	Seropositive	Yes	Class 5	None identified	1	PLEX, Prednisone, Mestinon	0	Neurology Clinic	5	No	No	PLEX, Prednisone, Mestinon	Anemia	Home	?
599271	25	F	Black	Seropositive	Yes	Class 5	None identified	1	PLEX, Prednisone, Mestinon	0	Neurology Clinic	5	No	No	Ecluzimab, Prednisone, Mestinon	N/A	Home	?
599271	25	F	Black	Seropositive	Yes	Class 5	Unable to take pills 2/2 dysphagia	10	Ecluzimab, Prednisone, Mestinon	10 (5/20-5/30/18)	Neuro Science	2	No	No	Prednisone, Mestinon, PLEX	recurrent clogged jugular vein, infected port which needed to be replaced, generalized pain, transaminitis	Home	?
599271	25	F	Black	Seropositive	Yes	Class 5	Opioid overuse	2	Prednisone, Mestinon	4 (6/11-6/15/18)	MED 2	4	No	No	Prednisone, Mestinon	Left IJ vein occlusion	Home	?
645776	66	M	White	Seropositive	No	Class 1	Shingles vaccine	3	Mestinon prn	0	Neurology Clinic	5	No	No	IVIG, Mestinon, Prednisone	N/A	Home	?
645776	66	M	White	Seropositive	No	Class 1	Shingles vaccine	3	Prednisone	4 (3/19-3/23/19)	Oncology	5	No	No	IVIG, Mestinon, Prednisone	N/A	Home	?
645776	66	M	White	Seropositive	No	Class 1	Shingles vaccine	3	IVIG, Prednisone, Mestinon	0	Neurology Clinic	5	No	No	Prednisone, Mestinon	N/A	Home	?
645776	66	M	White	Seropositive	No	Class 1	Shingles vaccine	3	Prednisone, Mestinon	0	Neurology Clinic	5	No	No	Prednisone, Mestinon	N/A	Home	?
696218	57	F	White	Seropositive	No	?	Ativan	2	Prednisone, Mestinon	9 (7/9-7/18/15)	MED 1	4	No	NC O2	Prednisone, IVIG, PLEX, Mestinon	SVT, C-diff	Rusk Rehabilitation	?
696218	57	F	White	Seropositive	No	?	Deconditioning from immediately previous hospital stay/recent illness (c-diff)	4	Mestinon, Prednisone	5 (7/24-7/29/15)	Neuro Science	2	No	No	IVIG, Mestinon, Prednisone	Chest pain	Rusk Rehabilitation	?
696218	57	F	White	Seropositive	No	?	Missed IVIG therapy week prior	5	Mestinon	6 (2/28-3/3/16)	Cardiovascular	5	No	Breathing treatment, NC O2	Prednisone, Mestinon, IVIG	Heart failure, c-diff colitis, URI	Home	?
696218	57	F	White	Seropositive	No	?	Other illness (C-diff coloitis/URI)	4	Prednisone, Mestinon, IVIG	5 (3/4-3/9/16)	Cardiovascular	5	No	CPAP, NC O2	Solumedrol/Prednisone, IVIG, Mestinon	IVIG drug-induced thrombocytopenia, acute on chornic diastolic heart failure, anemia 2/2 chronic inlammatory disease, general deconditioning	SNF (Brunswick Nursing Home)	?
648859	17	F	White	Seronegative	No	Class 2	Other illness (URI)	4	Prednisone, Mestinon	4 (10/10-10/14/19)	Observation Short Stay 6E35 01	7	No	No	IVIG, Mestinon, Prednisone	Aseptic meningitis d/t IVIG	Home	?
648859	17	F	White	Seronegative	No	Class 2	None identified	1	5	0	Neurology Clinic	5	No	No	IVIG, Mestinon	prednisone side-effects	Home	?
668668	54	F	White	Seronegative	No	Class 2	Recent med change (tapering of steroids, started on Imuran recently)	10	Imuran, Mestinon, Steroid taper	5 (8/14-8/19/2010)	MED 4E	4	Yes	Mechanical ventilation, BiPAP/CPAP	IV methylprednisolone, Imuran, PLEX	N/A	Home	?
668668	54	F	White	Seronegative	No	Class 2	Other respiratory illness (PNA)	3	PLEX, Mestinon, Azathioprine	8 (1/3-1/11/11)	MED 4E	4	Yes	BiPAP	PLEX, Mestinon, Azathioprine	N/A	Home with Home health	?
668668	54	F	White	Seronegative	No	Class 2	None identified	1	PLEX, Mestinon, Azathioprine	20 (4/6-4/26/2011)	Adult Stepdwn 4W	3	Yes	No	PLEX, Mestinon, Cell Cept	Required trachestomy, Cholangitis (cholecystitis vs cystic duct obstruction) 2/2 azathioprine requiring cholecystostomy and antibiotics, required Corpak tube feeds, LIJ non-occlusive thrombus, RIJ occlusive thrombuses, huge retroperitoneal hematoma d/t anticoagulation, ABLA requiring 8 units pRBCs	LTAC	?
668668	54	F	White	Seronegative	No	Class 2	None identified	1	Cell Cept	11 (12/3-12/14/11)	MED 4E	4	No	BiPAP	PLEX, Cell Cept	narcotic overdose, AKI 2/2 IV contrast	Home	?
668668	54	F	White	Seronegative	No	Class 2	Recent respiratory illness (viral PNA)	3	Cell Cept, Mestinon	7 (3/19-3/26/15)	Progressive Care	3	No	BiPAP	Cell Cept, PLEX	HCAP	Home	?
668668	54	F	White	Seronegative	No	Class 2	Exacerbation of concurrent chronic illness (COPD) vs poor medical compliance	5	Cell Cept, Mestinon	19 (1/14-2/2/18)	MED 2	4	No	BiPAP	PLEX, Mestinon, Cell Cept	Fall leading to tibiofibular fx requiring surgery	SNF	?
1952172	46	M	White	Seronegative	No	Class 2	None identified	1	Mestinon	5 (5/3-5/8/16)	Neuro Science	2	No	No	IVIG, Mestinon	N/A	Home	?
1952172	46	M	White	Seronegative	No	Class 2	None identified	1	IVIG, Mestinon	0	Neurology Clinic	5	No	No	more frequent iVIG, Mestinon	N/A	Home	?
1952172	46	M	White	Seronegative	No	Class 2	None identified	1	IVIG, Mestinon	4 (7/10-7/14/18)	Neuro Science	2	No	CPAP	Mestinon, PLEX	N/A	Home	?
2032289	75	M	White	Seropositive	No	Class 3	None identified (new diagnosis)	9	None	12 (7/6-7/18/16)	Progressive Care	3	No	No	Mestinon	Corpak feeding tube, esophageal stricture s/p esophageal dilitation, bradycardia, hypertensive crisis	Home	?
2032289	75	M	White	Seropositive	No	Class 3	Recent Prednisolone decrease	10	Chronic Prednisone, Mestinon, Cell Cept	17 (10/15-11/1/18)	Family Medicine	4	No		IVIG, Prednisone, Mestinon, Cell Cept, Atovoquone for PCP ppx in setting of chronic steroid use	Provoked DVT and subsequent hematoma w/ anticoagulation s/p IVC filter, complicated UTI, OM/epidural abscesses, steroid induced diabetes, iatrogenic Cushings disease, BLE lymphedema 2/2 steroids	SNF	?
2313657	54	M	White	Seropositive	No	Class 1	other acute illness (IPH d/t cerebral venous thrombosis)	10	Prednisone, Mestinon	24 (12/26-1/19/17)	NSICU	1	Yes	Mechanical ventilation, duonebs	Mestinon, Prednisone, PLEX	tracheostomy, PEG	Landmark Hospital	?
2313657	54	M	White	Seropositive	No	Class 1	Was not on any medications (seemingly lost to follow-up)	5	None	16 (10/31-11/16/18)	Progressive Care	3	No	No	Mestinon, PLEX, IVIG, Prednisone	Persistant dysphagia s/p PEG, plasma product severe reaction (anaphylaxis)	Home	?
3661963	76	M	White	Seropositive	No	Class 4	None identified (new diagnosis)	9	None	9 (6/3-6/12/19)	Progressive Care	3	No	BiPAP, NC O2	PLEX, Mestinon, Prednisone taper	anaphylactic shock 2/2 PLEX, required CorPak feeds	Capital Region IPR	?
3661963	76	M	White	Seropositive	No	Class 4	was unable to take meds for 2 days d/t dysphagia	10	Mestinon, Prednisone	13 (6/15-6/28/19)	NSICU	1	Yes	NC O2	Mestinon, Prednisone, PLEX	required CorPak feeds then PEG, aspiration pneumonitis, tracheostomy, severe diarrhea	LTAC (Landmark Hospital)	?
3661963	76	M	White	Seropositive	No	Class 4	None identified	1	Mestinon, Prednisone	8 (7/22-7/30/19)	Neuro Science	2	No	No	PLEX, Mestinon, Prednisone	cerumen impaction requiring abx	IPR	?
3661963	76	M	White	Seropositive	No	Class 4	None identified	1	PLEX, Prednisone, Mestinon	12 (8/23-9/4/19)	Neuro Science	2	No	Albuterol nebulization	PLEX, Prednisone, Mestinon	N/A	SNF (River City Community Living)	?
2103597	77	M	White	Seropositive	No	Class 4	questionable mestinon compliance due to affordability	5	Mestinon, Prednisone	21 (8/3-8/24/16)	Progressive Care	3	Yes	EZ Pap	Prednisone, PLEX, IVIG	BLE DVTs, aspiration pneumonitis, PICC thrombus	Oak Tree Villas Inc.	?
2103597	77	M	White	Seropositive	No	Class 4	None identified	1	Prednisone, PLEX	0 (9/7/16)	Neurology Clinic	5	No	No	Prednisone, PLEX	blood transfusions for anemia	Home	?
1155742	66	M	White	Seronegative	No	Class 2	None identified (new diagnosis)	9	None	0	Neurology Clinic	5	No	No	IVIG, Cell Cept	N/A	Home	?
1155742	66	M	White	Seronegative	No	Class 2	None identified	1	IVIG, Cell Cept	0	Neurology Clinic	5	No	No	PLEX, Soliris	N/A	Home	?
2627980	55	M	White	Seropositive	No	Class 2	None identified	1	Mestinon, Prednisone	5 (10/24-10/29/17)	Neuro Science	2	No	No	IVIG, Mestinon, Prednisone	N/A	Home	?
2627980	55	M	White	Seropositive	No	Class 2	None identified	1	Mestinon, Prednisone	0	Neurology Clinic	5	No	No	Mestinon, Prednisone, offered IVIG but could not afford it	could not afford IVIG therapy that was recommended	Home	?
2627980	55	M	White	Seropositive	No	Class 2	None identified	1	Mestinon, Prednisone	4 (4/3-4/7/18)	Ortho Unit	5	No	No	IVIG, Mestinon, Prednisone	N/A	Home	?
2627980	55	M	White	Seropositive	No	Class 2	None identified	1	Mestinon, Prednisone	0	Neurology Clinic	5	No	No	Mestinon, Prednisone, Ecluzimab	N/A	Home	?
2627980	55	M	White	Seropositive	No	Class 2	None identified	1	Mestinon, Prednisone	1 (8/6-8/7/18)	Neuro Science	2	No	No	IVIG, Mestinon, Prednisone	N/A	Home	?
3111410	66	M	White	Seropositive	No	Class 5	Coronary artery catherization procedure (new diagnosis)	7	None	16 (7/21-9/6/18)	NSICU	1	Yes	Yes	Mestinon, Prednisone, PLEX, IV Solu Medrol	Corpak tube feeds, tracheostomy	Home	?
3111410	66	M	White	Seropositive	No	Class 5	None identified	1	Mestinon, Prednisone	0	Neurology Clinic	5	No	No	Mestinon, Prednisone, PLEX	N/A	Home	?
3111410	66	M	White	Seropositive	No	Class 5	None identified	1	Mestinon, Prednisone	0	Neurology Clinic	5	No	No	Mestinon, Prednisone, PLEX	N/A	Home	?
3261325	73	M	White	Unknown	No	Class 3	None identified	1	Mestinon, Prednisone	0	Neurology Clinic	5	No	No	Prednisone taper, IVIG, Mestinon	chronic steroid use side-effects (diabetes, fallàhip fx for which surgery had to be postponed until safely tapered off the steroids)	Home	?
1912086	27	F	White	Seropositive	Yes	Class 1	Failed prednisone taper	6	Mestinon, Prednisone	0	Ophthalmology Clinic	5	No	No	Increased Prednisone, Mestinon	N/A	Home	?
2961098	54	M	White	Seropositive	No	Class 3	None identified	1	Mestinon	13	Progressive Care	3	No	BiPAP, NIPPV	PLEX, Glucocorticoids, Mestinon	Corpak tube feeds	Home	?
1862747	18	F	Black	Seropositive	No	Class 4	None identified	1	Cell Cept	9 (9/15-9/24/19)	Neuro Science	2	No	No	IV methylprednisolone/Prednisone, Cell Cept, PLEX	Optic Neuritis in setting of neuromyelitis optica, UTI	Home	?
3722574	88	F	White	Seropositive	No	Class 2	Meds not optimized	6	Prednisone, Azathioprine, Mestinon	0	Neurology Clinic	5	No	No	Mestinon, IVIG, Azathioprine (increased)	prednisone side-effects (osteoporosis, fx, others)	Home	?
2941614	73	M	White	Unknown	No	Class 5	None identified (new diagnosis)	9	None	92	Progressive Care	3	Yes	No	PLEX, Mestinon	acute ischemic infarct, tracheostomy, corpak tube feed, required multiple reintubations, ALS (concurrent new diagnosis), constipation, became ventilator dependent	SNF (Harmony House Iowa)	?
1997848	68	M	White	Seronegative	No	Class 2	Asphyxiation/aspiration (choked on food requiring emurgent intubation, subsequently failed extubation attempts 2/2 acute MG)	10	Cell Cept, Mestinon	18	MED 1	4	Yes	CPAP, NC O2	PLEX, Cell Cept, Mestinon	acute on chronic renal disease, aspiration PNA, failed extubation, corpak placement attempted 2x but failed	SNF	?
2962315	85	M	White	Seropositive	No	Class 1	None identified (new diagnosis)	9	None	0	Ophthalmology Clinic	5	No	No	Prednisone, Mestinon	N/A	Home	?
23049	42	F	White	Seronegative	Yes	Unknown	None identified	1	Mestinon	0	SEU 5E	5	No	No	PLEX	prednisone (leukocytosis requiring ID consult and workup, AOCD)	Home	?
23049	42	F	White	Seronegative	Yes	Unknown	None identified	1	Unknown	1	Neurology Clinic	5	No	No	PLEX	N/A	Home	?
23049	42	F	White	Seronegative	Yes	Unknown	None identified	1	Prednisone, Cyclosporine, Mestinon	0	OUTP Services	5	No	No	Steroids, Cyclosporine, Mestinon, PLEX	Complications side-effects of prednisone (leukocytosis requiring ID consult and workup), AOCD)	Home	?
23049	42	F	White	Seronegative	Yes	Unknown	Other acute illness (infleunza)	3	Mestinon, Prednisone, IVIG	0	Neurology Clinic	5	No	No	Mestinon, Prednisone, IVIG	N/A	Home	?
23049	42	F	White	Seronegative	Yes	Unknown	None identified	1	Prednisone, Cyclosporine, Mestinon	1	STEPDN 4W	3	No	No	Prednisone, Cyclosporine, Mestinon	N/A	Home	?
69323	35	F	White	Seronegative	Yes	Class 2	None identified	1	Mestinon, Cell Cept	0	Neurology Clinic	5	No	No	Mestinon, IVIG	palpitations from cellcept, transaminitis also from cellcept, anemia from IVIG requiring pRBC	Home	?
69323	35	F	White	Seronegative	Yes	Class 2	over-exerted (moved furniture)	10	Imuran, Mestinon	2 (7/1-7/3/11)	Adult Stepdwn 4W	3	No	No	IVIG, Imuran, Mestinon	severe myalgia after IVIG requiring narcotics, GI complications from IVIG, depression from recurrent hospitalizations	Home	?
69323	35	F	White	Seronegative	Yes	Class 2	3 months prior had stopped taking all meds for a duration of 2 months (took awhile for her to regain control of her MG)	5	PLEX, Mestinon, Imuran	5 (9/14-9/19/12)	Neuro Science	2	No	No	PLEX, Mestinon	drug induced transaminitis, severe nausea/constipation, myalgia 2/2 PLEX	Home	?
69323	35	F	White	Seronegative	Yes	Class 2	Refractory to IVIG	10	IVIG, Imuran, Mestinon	7 (4/16-4/23/15)	Neuro Science	2	No	No	PLEX, Imuran, Mestinon	Drug induced transaminitis	Home	?
139839	77	F	White	Seropositive	No	Class 1	None identified	1	Mestinon, Prednisone	5	Neuro Science	2	No	No	IVIG, Mestinon, Prednisone	N/A	IPR (RUSK Rehabilitation)	?
208934	81	M	White	Seropositive	No	Class 1	None identified (ocular-->generalized)	1	Mestinon	0	Neurology Clinic	5	No	No	Mestinon (increased)	N/A	Home	?
132800	59	M	White	Seropositive	No	Unknown	Other acute illness/infection (cellulitis of neck/sepsis)	3	Azathioprine, Mestinon	8	Inpatient	4	Yes	NC O2	PLEX, Mestinon (increased)	HCAP, dialysis catheter malfunction à delay of PLEX initiation, required tube feeds, azathioprine induce thrombocytopenia, anxiety/agitation	VA ICU	?
132800	59	M	White	Seropositive	No	Unknown	High dose prednisone	2	Mestinon, high dose prednisone for other allergic reaction	0	Neurology Clinic	5	No	No	Cell Cept, Mestinon, Prednisone	Other prednisone side-effects	Home	?
268705	37	M	White	Seropositive	Yes	Class 1	None identified	1	Prednisone, Mestinon	11	Neuro Science	2	No	No	PLEX, Mestinon, Prednisone	Thymoma discovered s/p Thymectomy	Home	?
147262	36	M	White	Unknown	Yes	Class 2	Recent acute illness/infection (URI) in setting of non-complicance to meds x1 year (b/c was still having symptoms despite taking meds)	5	None	8	Inpatient	4	No	Yes (NIPPV, NCO2, BiPAP)	PLEX, Mestinon, Prednisone	pneumonitis/PNA, magnesium replacement diminishing effect of PLEX	Home	?
184209	69	M	White	Seropositive	No	Class 2	surgery (occurred post-op) and MG meds stopped perioperatively	7	Mestinon, Cell Cept	21	Adult Med 6W	4	Yes	BiPAP, T-piece	Mestinon, Cell Cept	a. required acute reintubation, HCAP/sepsis, tracheostomy, PEG,	IPR (RUSK Rehabilitation)	?
207713	54	M	White	Seropositive	Yes	Class 2	other respiratory illness/infection	4	Mestinon, Azathioprine	5 (7/16-7/21/12)	Adult Med 6W	4	No	No	Mestinon, Azathioprine, Prednisone, IVIG	Diarrhea	Home	?
207713	54	M	White	Seropositive	Yes	Class 2	None identified	1	Prednisone, Azathioprine, Mestinon	2 (10/11-10/13/12)	Neuro Science	2	No	No	IVIG, Prednisone	Diarrhea	Home	?
369136	92	F	White	Seropositive	No	Class 2	None identified	1	Mestinon, CellCept	3 (7/23-7/26/12)	Adult Med 6W	4	No	No	Mestinon, CellCept, IVIG	N/A	Home	?
369136	92	F	White	Seropositive	No	Class 2	None identified	1	Mestinon, CellCept	4 (10/15-10/19/12)	Neuro Science	2	No	No	IVIG, Mestinon, CellCept	Diarrhea	Home	?
369136	92	F	White	Seropositive	No	Class 2	None identified	1	Mestinon, CellCept	3 (12/26-12/29/12)	Neuro Science	2	No	No	IVIG, Mestinon, CellCept	N/A	Home	?
369136	92	F	White	Seropositive	No	Class 2	None identified	1	Mestinon, CellCept	3 (1/30-2/2/13)	Neuro Science	2	No	NC O2	IVIG, Mestinon	N/A	Home	?
369136	92	F	White	Seropositive	No	Class 2	None identified	1	Mestinon, CellCept	3 (2/20-2/23/13)	Neuro Science	2	No	NC O2	IVIG, CellCept, Mestinon	N/A	Home	?
369136	92	F	White	Seropositive	No	Class 2	None identified	1	Mestinon, CellCept	1 (3/18-3/19/13)	Neuro Science	2	No	NC O2	CellCept, mestinon	Hypomagnesemia, UTI (which prevented her from getting the IVIG)	Home	?
369136	92	F	White	Seropositive	No	Class 2	None identified	1	Mestinon, CellCept	3 (3/26-3/29/13)	Neuro Science	2	No	NC O2	IVIG, CellCept, Mestinon	N/A	Home	?
369136	92	F	White	Seropositive	No	Class 2	recent respiratory illness/infxn (bronchitis/influenza A)	3	Prednisone, IVIG, Mestinon	4 (1/5-1/9/15)	Adult Med 6W	4	No	NC O2, BiPAP	Mestinon, CellCept	NGT	Death	?
211682	61	F	White	Seropositive	No	Class 1	initiation of prednisone, hypothyroidism, UTI	2	Mestinon, Prednisone	7	Adult Med 6W	4	No	BiPAP	IVIG, CellCept, Mestinon	Corpak feeding tube, sleep apnea	Home	?
267651	78	M	White	Seropositive	No	Class 4	None identified (new diagnosis)	9	None	9	MSICU	1	No	BiPAP	Prednisone, Mestinon, PLEX	NGT, Complex UTI, CHF	SNF	?
233163	72	F	White	Seropositive	Yes	Class 3	New diagnosis of Hashmito's Thyroiditis	10	Mestinon	4	Neuro Science	2	No	CPAP	IVIG, Mestinon, Prednisone	N/A	Home	?
299630	64	F	White	Seropositive	No	Class 1	Other acute respiratory illness/infection (URI, possible CAP)	3	Mestinon, Prednisone	23	MNSICU 5TOWER	1	Yes	CPAP	PLEX, Mestinon, IVIG	Reintubation, Tracheostomy	LTAC (Landmark Hospital)	?
306734	85	M	White	Unknown	No	Unknown	Non-compliance with Mestinon	5	Mestinon (taking once a day when prescribed qid)	16 (12/23-1/8/14)	CICU 4Tower	1	Yes	NIPPV	IVIG, Mestinon	tracheostomy, Corpack tube feeds, bradycardia 2/2 mestinon	LTAC (Landmark Hospital)	?
306734	85	M	White	Unknown	No	Unknown	PNA	3	Mestinon	21 (7/4-7/25/14)	Progressive Care	3	Yes	CPAP	Prednisone, IVIG, Mestinon	MG induced CHF, persistent ABLA 2/2 GI bleed, H. Pylori infection, AKI, sepsis, HCAP, complicated UTI	SNF	?
531038	32	F	White	Seropositive	Yes	Unknown	None identified	1	Mestinon, CellCept	2 (2/7-2/9/14)	Neuro Science	2	No	No	IVIG, CellCept, Mestinon	N/A	Home	?
531038	32	F	White	Seropositive	Yes	Unknown	Stopped taking Mestinon due to side-effects	5	CellCept	1 (5/16-5/17/14)	Neuro Science	2	No	No	CellCept, IVIG	Hypokalemia	Home	?
531038	32	F	White	Seropositive	Yes	Unknown	Stress (divorce, graduate school)	8	CellCept	2 (7/27-7/29/14)	Neuro Science	2	No	No	Mestinon, CellCept	Mestinon Side-effects	Home	?
531038	32	F	White	Seropositive	Yes	Unknown	Recent other acute illness (bronchitis)	4	Mestinon	8 (5/17-5/25/15)	Neuro Science	2	Yes	No	PLEX, CellCept	N/A	Home with Home health	?
531038	32	F	White	Seropositive	Yes	Unknown	never got better from previous exacerbation	10	Mestinon, CellCept	1 (6/8-6/9/15)	Neuro Science	2	No	No	IVIG, Mestinon	N/A	Home	?
531038	32	F	White	Seropositive	Yes	Unknown	Viral illness	4	Mestinon, CellCept	3 (7/22-7/25/15)	Neuro Science	2	No	No	IVIG, Mestinon, CellCept	N/A	Home	?
351924	46	F	White	Seronegative	Yes	Class 3	Cause switch from IR to long acting mestinon	10	Mestinon	1	Adult Med 6W	4	No	No	IVIG, Mestinon	N/A	Home	?
353322	63	F	White	Seropositive	No	Class 2	None identified	1	None	7 (9/30-10/6/13)	Medicine Unit	4	No	BiPAP	PLEX	Uncontrolled HTN, aspiration PNA	Home with Home health	?
353322	63	F	White	Seropositive	No	Class 2	Refractory to multiplle treatments	10	IVIG, Mestinon	10 (11/5-11/15/13)	Neuro Science	2	No	No	PLEX, Mestinon	needed IV albumin, calcium gluconate, needed speech device, hypokalemia, seizures, anxiety, uncontrolled pain	Home	?
353322	63	F	White	Seropositive	No	Class 2	recent bladder infection requiring hospitalization, also had a “cold”	4	Mestinon	8 (12/26-1/3/14)	Neuro Science	2	No	No	PLEX, Mestinon	Port infection requriing antibiotics	Home	?
566488	63	F	White	Seropositive	No	?	URI	4	Mestinon	7 (3/31-4/7/15)	Neuro Science	2	No	NC O2	IVIG, Mestinon, Methylprednisolone	GIB, hemoptysis	SNF	?
566488	63	F	White	Seropositive	No	?	Tracheitis vs COPD exacerbation	4	Mestinon, IVIG	15 (5/11-5/26/15)	Progressive Care	3	Yes	NC O2	IVIG, PLEX, Mestinon, steroids	recurrent tracheitis, hypofibrinogenemia following each cycle of PLEX requiring 4u cyroppt transfusion	SNF (The Neighborhoods)	?
566488	63	F	White	Seropositive	No	?	glottis airway dilation, attempt to decannulate trach, recurrent tracheitis	7	Mestinon	33 (7/10-8/12/15)	Adult Med 6W	4	Yes	NC O2	PLEX, Mestinon	tracheostomoy, failed multiple trach collar trials, exposure keratitis d/t thyroid eye disease, increased intraocular pressures, ABLA requiring pRBCs, asystolic cardiac arrest	SNF (The Neighborhoods)	?
328515	87	F	White	Seropositive	No	Class 3	None identified (new diagnosis)	9	None	8	Adult Med 6W	4	No	No	Mestinon, IVIG, Prednisone	N/A	SNF	?
378901	36	F	White	Seropositive	No	Class 3	Recent increase in prednisone	2	Mestinon, Prednisone	4 (2/9-2/13/15)	Ortho Unit	5	No	No	IVIG, Mestinon, Prednisone	N/A	Home	?
378901	36	F	White	Seropositive	No	Class 3	Weaned off prednisone	10	Mestinon	1 (4/6-4/7/15)	Surg Spec	5	No	No	Mestinon, IVIG	N/A	Home	?
382370	24	M	White	Seronegative	No	Class 1	None identified	1	Prednisone	0 (12/30/11)	Neurology Clinic	5	No	No	Imuran, Prednisone, Mestinon	N/A	Home	?
382370	24	M	White	Seronegative	No	Class 1	None identified	1	Prednisone	0 (12/9/14)	Neurology Clinic	5	No	No	Prednisone (increased)	N/A	Home	?
382370	24	M	White	Seronegative	No	Class 1	None identified	1	Prednisone	0 (12/23/14)	Neurology Clinic	5	No	No	Prednisone	N/A	Home	?
382370	24	M	White	Seronegative	No	Class 1	None identified	1	Prednisone	0 (1/12/16)	Neurology Clinic	5	No	No	Prednisone, CellCept	Steroid side-effects	Home	?
459308	54	M	White	Unknown	No	Class 1	None identified	1	Mestinon, Prednisone	4	MED 4E	4	No	No	Prednisone, Mestinon	steroid side-effects, cholinergic side-effects 2/2 Mestinon	Home	?
464492	52	M	White	Seropositive	No	Class 4	None identified (new diagnosis)	9	None	5	Adult Med 6W	4	No	BiPAP, Duonebs	Mestinon, Prednisone, IVIG	N/A	Home	?
532860	84	F	White	Seropositive	No	Class 4	None identified (new diagnosis)	9	None	4 (6/16-6/21/11)	Adult Stepdwn 4W	3	No	No	Mestinon, IVIG, Azathioprine	syncopal episode and GI upset 2/2 Mestinon and Imuran, required IV hydration during subsequent hospitalization	Home with Home health	?
556423	70	M	White	Seropositive	No	Class 1	None identified (new diagnosis)	9	None	0	Neurology Clinic	5	No	No	Mestinon	N/A	Home	?
593567	82	M	White	Seropositive	No	Class 2	None identified	1	Mestinon	0	Neurology Clinic	5	No	No	Mestinon (increased)	N/A	Home	?
568106	41	F	White	Seronegative	No	Class 2	Other acute respiratory illness/infection	3	Imuran, Mestinon prn	3	Neuro Science	2	No	Albuterol nebulization	IVIG, Imuran	was supposed to have O2 at home but couldn’t use it prior to admission b/c insurance hadn’t approved it	Home with Home health	?
656684	62	M	White	Seropositive	No	Class 3	None identified	1	Mestinon, IVIG	11 (8/3-8/14/12)	Neuro Science	2	No	No	PLEX, Prednisone, Imuran, Mestinon	N/A	Home	?
656684	62	M	White	Seropositive	No	Class 3	None identified	1	Mestinon, Prednisone, Azathioprine	9 (9/10-9/19/12)	Neuro Science	2	No	No	IVIG, Prednisone, Azathioprine, Mestinon	Corpak feeding tube	Home	?
597515	35	M	White	Seronegative	No	Class 3	None identified (new diagnosis)	9	None	2 (6/18-6/20/13)	Neuro Science	2	No	No	Mestinon	Cholinergic crisis 2/2 Mestinon (requiring subsequent hospitalization at later time)	Home	?
669604	68	M	White	Seropositive	No	Class 1	ran out of prednisone medication so hadn’t taken it for 2-3 weeks	5	Mestinon	0	Neurology Clinic	5	No	No	Mestinon, Prednisone	N/A	Home	?
752192	26	F	Black	Seropositive	Yes	Unknown	Other acute respiratory illness (PNA)	3	Prednisone, Mestinon	9	Progressive Care	3	No	No	Mestinon, Prednisone, PLEX	bradycardia 2/2 Mestinon requiring hospitalization and pacemaker	Home	?
1063117	79	M	White	Seronegative	No	Class 2	None identified (new diagnosis)	9	None	4	Neuro Science	2	No	No	IVIG	Hematochezia, ABLA s/p 2u pRBCs	SNF	?
1161300	82	F	White	Seropositive	No	Class 4	Other acute respiratory illness (Bronchitis)	4	Mestinon, Imuran, Prednisone	0	Neurology Clinic	5	No	No	CellCept, Mestinon, Prednisone taper	Steroid side-effects	Home	?
1117353	60	M	White	Seronegative	No	Class 2	Deconditioning from recent hospitalization w/ PNA	3	Mestinon	3 (5/18-5/21/15)	Oncology	5	No	No	Mestinon, IVIG	UTI	Home	?
1117353	60	M	White	Seronegative	No	Class 2	None identified	1	Mestinon	1 (6/16-6/17/15)	Neuro Science	2	No	CPAP	Mestinon, IVIG	N/A	Home	?
990908	28	F	White	Seropositive	No	Class 2	None identified	1	Prednisone, Mestinon	6	Neuro Science	2	No	No	PLEX, Prednisone	Depression/anxiety 2/2 her chronic illness	Home	?
1280724	73	M	White	Seropositive	No	Unknown	Over-exerted (lifted furniture)	10	Prednisone, Mestinon	30	Neuro Science	2	No	No	PLEX, Prednisone, IVIG, Mestinon	MRSA bacteremia, STEMI s/p LAD and LCX stent	Home	?
531723	67	M	White	Seronegative	No	Class 3	Other acute illness (influenza)	3	Mestinon, Azathioprine	6	Adult Med 6W	4	No	No	Mestinon, Azathioprine, PLEX	N/A	VA Hospital	?
age max	92		180	White
age min	12		17	black

## Sheet: Data Collection
Patient Number	MRN	Diagnosis	Dates	Notes
3191119	01-68-79-82-7
383391	E81923
16049	01-22-28-19-8
47168	00-62-16-50-1
430168	00-33-15-05-3
1322	00-89-93-53-0	ICD10-CM: G70.01	2
2345	00-56-18-35-5	ICD10-CM: G70.01
3962	LR002007020	ICD10-CM: G70.01
16161	00-30-11-61-5	ICD10-CM: G70.01
1102	00-82-38-60-0	ICD10-CM: G70.01	10/18/19, 6/11/19, 11/22/16, 12/5/16
22958	00-08-68-46-9	ICD10-CM: G70.01	2017-08-21
32787	01-35-90-01-0	ICD10-CM: G70.01	4/20/16, 4/25/16, 5/5/16, 7/13/16, 8/10/17, 11/7/17, 11/30/17, 1/18/18, 6/7/18, 6/8/18, 6/28/18, 6/29/18, 8/30/18, 8/31/18, 9/20/18, 9/21/18, 10/11/18, 10/12/18, 11/1/18, 11/2/18, 11/20/18, 11/21/18, 12/11/18 12/12/18, 1/2/19, 1/3/19, 1/23/19, 1/24/19, 2/13/19, 2/14/19, 3/13/19
69323	01-23-61-84-0	ICD10-CM: G70.01	10/19/15, 10/21/15, 10/23/15, 1/4/16, 1/6/16, 2/8/16, 03/14/2016, 4/18/16, 4/20/16, 4/26/16, 8/1/16, 8/5/16, 9/5/16 (9/5-9/10/16: treated with Mestinon/Imuran/PLEX, discharged home, was on Mestinon/PLEX/Imuran, no complications, no intubation),5/10/17, 7/12/17, 12/14/17, 3/30/18, 7/30/18 (7/30-8/7/18: ), 9/3/18, 9/11/18, 12/21/18, 5/13/19
39163	00-34-05-70-2	ICD10-CM: G70.01	2016-06-25	has MG but this note isn't for MG exacerbation
148022	01-12-14-21-5	ICD10-CM: G70.01	2019-01-29	has MG but this note isn't for MG exacerbation
231498	00-56-25-34-3	ICD10-CM: G70.01	11/19/2015, 11/26/15,5/10/16, 1/12/17, 02/01/2017, 5/22/17, 8/10/17,11/2/17, 12/14/17, 8/17/18, 2/8/19, 8/12/19
85023	00-63-61-12-9	ICD10-CM: G70.01	07/03/2018,	does not seem to have MG based on this note
254061	01-07-26-92-1	ICD10-CM: G70.01	2016-03-28	ocular MG
140005	00-36-32-84-9	ICD10-CM: G70.01	05/30/2018, 9/12/18, 10/4/18	she was initially diagnosed with MG but then renegged. 5/30-6/9/18: treated with IVIG, uncontrolled pain, discharged homewas not on anything before or after as MG questionable with normal EMG; White, female, thymectomy (2004), seronegative, diagnosed 2003
149436	00-50-47-08-1	ICD10-CM: G70.01	2018-04-07	doesn't have MG? also can't find this code now in data
203740	00-86-59-85-1	ICD10-CM: G70.01	2019-03-15	doesn't have MG? also can't find this code now in data
161756	01-23-52-81-6	ICD10-CM: G70.01	7/26/17, 11/01/2017, 11/28/17, 12/26/2017, 12/29/17, 1/25/18, 2/22/18
191595	01-09-56-75-7	ICD10-CM: G70.01	10/26/2016, 5/2/16
145593	00-00-84-60-3	ICD10-CM: G70.01	2016-02-26	has MG but this note is for heart failure
433562	00-89-92-73-8	ICD10-CM: G70.01	8/9/17, 12/29/17, 3/2/18, 5/30/18, 10/29/18, 2/18/19, 3/25/19, 7/12/19
241659	01-16-08-25-6	ICD10-CM: G70.01	9/18/17, 11/3/17, 08/13/2018
300175	01-15-08-65-1	ICD10-CM: G70.01	08/02/2017, 10/4/17, 08/23/2017, 7/11/17	doesn't have MG
287467	00-30-49-21-3	ICD10-CM: G70.01	2016-05-18	has Lambert eaton
299766	00-87-61-57-4	ICD10-CM: G70.01	6/19/16, 10/10/2016, 1/4/17, 8/18/17, 12/13/18	did a pretty thorough check through all hospital stuff, if need more on them such as for exacerbation causes can look through clinic notes but these are sorta soft exacerbations so may not be worth it + lots of anxiety
292062	00-52-85-18-6	ICD10-CM: G70.01	06/19/2018, 1/30/19
530580	01-30-51-22-4	ICD10-CM: G70.01	02/01/2016, 10/21/15, 10/19/15, 10/23/15, 12/14/15
566488	01-38-92-19-9	ICD10-CM: G70.01	9/24/15, 04/08/2016, 4/12/16, 5/12/16, 6/9/16, 7/7/16, 8/11/16, 9/24/16, 11/12/18, 11/26/18, 6/26/19
378901	01-37-41-25-5	ICD10-CM: G70.01	10/07/2015, 3/22/18, 9/24/18, 11/2/18, 12/14/18
353322	01-36-81-61-9	ICD10-CM: G70.01	4/8/18, 08/07/2019	did a decently thorough job looking through all records
576945	01-18-81-89-1	ICD10-CM: G70.01	2018-05-22	has MG but this note is not one of MG criis
366266	00-29-76-35-8	ICD10-CM: G70.01	2019-07-01
598261	01-43-55-35-9	ICD10-CM: G70.01	2/3/17, 8/24/17, 8/31/17, 9/1/17, 9/27/17, 9/28/17, 9/29/17, 10/25/17, 10/26/17, 10/27/17, 11/29/17, 11/30/17, 12/1/17, 12/27/17, 12/28/17, 12/29/17, 1/24/18, 1/25/18, 1/26/18, 2/28/18, 3/2/18, 3/28/18, 3/29/18, 3/30/18, 4/25/18, 4/30/18, 5/1/18, 5/2/18, 8/29/18, 8/30/18, 8/31/18, 09/26/2018, 9/27/18, 9/28/18, 10/24/18, 10/25/18, 10/26/18, 11/28/18, 11/29/18, 11/30/18, 12/10/18, 12/26/18, 12/27/1…	did a thorough look through her records, done with her (in general for all people, if need to go back and identify causes of exacerbation, won't find in hospital records need to look in clinic notes leading up to date, POSSIBLY neuro consult notes)
371230	01-32-82-97-8	ICD10-CM: G70.01	2016-08-26
417705	01-39-24-79-1	ICD10-CM: G70.01	2018-04-20
635507	01-26-80-54-6	ICD10-CM: G70.01	08/14/2017, 8/14/17
441451	00-68-72-27-1	ICD10-CM: G70.01	9/9/19, 09/29/2019	done with this patient, looked thoroughly through records
434939	00-12-79-11-4	ICD10-CM: G70.01	2017-12-25	suspected to have MG but died of other causes before definitive workup
669604	00-36-95-38-7	ICD10-CM: G70.01	8/30/16, 8/22/17, 9/14/18, 9/24/18, 9/25/18, 9/26/18, 09/27/2018	has MG but none of these notes were true crises, did a pretty thorough serach through his chart so can likely consider done
497864	01-25-96-73-1	ICD10-CM: G70.01	2016-03-21	did a thorough look, done
970465	01-49-02-33-3	ICD10-CM: G70.01	10/26/15, 10/28/2015, 10/30/15, 12/28/15, 12/31/15, 3/2/16, 3/4/16, 3/21/16, 4/25/16, 4/29/16, 7/1/16, 8/29/16, 8/31/16, 9/29/16, 12/13/16, 3/27/17, 4/3/17, 4/24/17, 4/26/17, 4/28/17	did a thorough look, done
539617	00-17-52-62-6	ICD10-CM: G70.01	4/5/18, 04/13/2018	finished with her
499563	00-19-67-98-3	ICD10-CM: G70.01	2015-12-08	turns out actually has CIDP
3082031	01-66-27-12-7	ICD10-CM: G70.01	5/3/18, 12/04/2018, 5/10/19, 5/16/19
491133	LR002013956	ICD10-CM: G70.01	2018-12-05
532599	00-30-68-08-1	ICD10-CM: G70.01	2017-06-01	doesn't have MG
512521	01-62-57-93-1	ICD10-CM: G70.01	2018-10-12	has occular MG, this was not an exacerbation, has no Neurology clinic notes or hospital discharge summaries
599271	00-57-11-51-7	ICD10-CM: G70.01	10/22/15, 7/12/16, 9/9/16, 6/30/17, 9/1/17, 1/18/18, 4/12/18, 5/20/18, 06/11/2018,	DONE W/ HER
577475	01-39-08-20-6	ICD10-CM: G70.01	2018-07-30	has occular MG but this visit was not exacerbation; doesn't seem to be much here
645776	00-80-20-07-8	ICD10-CM: G70.01	03/13/2019, 3/19/19, 4/24/19, 5/20/19
628698	00-32-39-15-2	ICD10-CM: G70.01	2016-02-02	questionable MG diagnosis (explained in this note) + this note is not an exacerbation
696218	00-38-98-07-5	ICD10-CM: G70.01	02/28/2016, 3/4/16, 3/25/16	can be done with her, did a pretty thorough scower trying to find MG class, will need Dr. G's help
648859	01-08-54-25-3	ICD10-CM: G70.01	10/10/2019, 10/10/19	done
581673	01-33-03-33-9	ICD10-CM: G70.01	2018-12-17	has ocular MG but not much here seemingly
668668	00-38-15-11-1	ICD10-CM: G70.01	2018-01-14	done w/ her
698065	00-05-45-54-6	ICD10-CM: G70.01	02/25/2019, 12/8/19	White, female, no thymectomy, diagnosed at 60, seronegative, class 2
1952172	01-56-30-93-1	ICD10-CM: G70.01	05/03/2016, 7/25/16, 3/27/17, 7/10/18	done
2032289	01-57-82-52-8	ICD10-CM: G70.01	7/6/16, 10/15/18, 11/14/18, 12/9/18, 12/24/18	can dig into clinic notes surrounding hospital stays more if needed for cause
2313657	01-59-62-95-0	ICD10-CM: G70.01	12/13/16, 12/26/2016, 10/31/18	probably done
1267139	00-67-35-55-0	ICD10-CM: G70.01	2017-03-08	has MG and thymectomy but not exacerbation, would have to dig through clinic notes to find one
3061624	LR002014819	ICD10-CM: G70.01	2018-11-30	has ocular MG and thymectomy but this is not exacerbation, would have to dig through clinic notes to find one
3661963	02-91-55-61-5	ICD10-CM: G70.01	06/03/2019, 6/15/19, 7/22/19, 7/30/19, 8/23/19, 9/30/19, 10/17/19	probably done
2103597	00-47-49-32-4	ICD10-CM: G70.01	8/8/16, 9/7/16, 3/27/17, 3/31/17, 07/12/2017, 7/14/17, 2/12/18	done
1061859	01-15-98-76-5	ICD10-CM: G70.01	2016-03-07	doesn't have MG
1155742	00-49-90-46-3	ICD10-CM: G70.01	6/1/18, 6/12/18, 06/13/2018, 6/14/18, 6/15/18, 4/24/19	probably done
1895781	01-55-93-41-5	ICD10-CM: G70.01	03/08/2016, 1/31/19, 1/31/19, 1/31/19	probably done (White, female, seropositive, diagnosed at 78, thymectomy , class 2…but lung cancer is her biggest issue, looked through all discharge summaries on top of these notes except the most recent 3)
1845385	01-55-38-53-8	ICD10-CM: G70.01	2017-01-31	doesn't have MG
2627980	01-61-15-37-1	ICD10-CM: G70.01	7/21/17, 10/19/17, 10/24/17, 1/22/18, 3/15/18, 4/3/18, 6/13/18, 8/6/18,	probably done
3111410	01-67-25-35-8	ICD10-CM: G70.01	7/24/18, 09/10/2018, 9/21/18, 12/12/18, 1/11/19, 5/20/19	DONE
3261325	01-69-82-91-1	ICD10-CM: G70.01	03/08/2019, 4/15/19	DONE (truly don't have a antibody status)
3093398	01-66-77-41-8	ICD10-CM: G70.01	2018-06-03	has MG but this isn't really a MG exacerbation (resp failure 2/2 perforated diverticulitis); did a quick look through records
3611146	01-70-24-24-8	ICD10-CM: G70.01	2019-03-15	has MG but this was just a 2nd opinion visit and has no other visits or care at MU
1912086	01-55-88-88-8	ICD10-CM: G70.01	02/08/2018, 4/23/18	done
2961098	01-64-62-46-2	ICD10-CM: G70.01	2017-11-20	done
1862747	01-55-24-81-2	ICD10-CM: G70.01	8/24/17, 09/16/2019	probably done (went through all of hospital records but none of clinic)
3722574	01-71-84-27-0	ICD10-CM: G70.01	2019-10-01	done
1070560	LR002029605	ICD10-CM: G70.01	2018-06-26	doesn't have MG
2940651	02-90-77-98-3	ICD10-CM: G70.01	2017-10-18	Male, dx at 53, class 1; not promising records
2941614	01-63-78-50-0	ICD10-CM: G70.01	2017-09-22	done (dug pretty deep for the unknowns, might not be worth going back for, if needed can try transfer docs for Ach Ab results)
1997848	01-51-60-50-1	ICD10-CM: G70.01	2016-05-08	done
2962315	01-64-28-11-6	ICD10-CM: G70.01	2017-12-22	probably done
23049	01-04-78-59-6	ICD9: 358.01	1/6/10, 1/15/10, 1/22/10, 9/24/10, 9/27/10, 9/30/10, 3/22/11, 3/23/11, 3/28/11, 4/1/11, 4/4/11, 4/7/11, 4/11/11, 3/2/12	done
46627	E180625	ICD9: 358.01	2011-05-06
69323	01-23-61-84-0	ICD9: 358.01	2/24/11, 04/04/2011, 5/9/11, 6/6/11, 6/20/11, 7/8/11, 7/15/11, 7/18/11, 9/21/11, 9/26/11, 9/30/11 10/3/11, 10/7/11, 11/21/11, 11/23/11, 12/19/11, 1/20/12, 1/23/12, 1/25/12, 1/27/12, 1/30/12, 2/13/12, 3/13/12, 3/16/12, 9/14/2012, 4/16/15, 4/16/15,
33419	00-55-72-62-2	ICD9: 358.01	2013-10-08	hasocular MG but doesn't seem to be much here and this note isn't really exacerbation
139839	01-35-58-81-7	ICD9: 358.01	02/01/2014, 2/6/14,	done
145593	00-00-84-60-3	ICD9: 358.01	2/7/11,	has MG but this is not a pertinent note, done w/ her
208934	01-10-07-79-1	ICD9: 358.01	12/9/13,
132800	01-29-93-82-0	ICD9: 358.01	12/16/13, 12/24/13,	done
268705	00-94-15-16-5	ICD9: 358.01	12/18/14, 12/23/14, 12/24/2014, 1/1/15, 1/2/15, 3/30/15	probs done
147262	00-97-67-18-5	ICD9: 358.01	2015-08-15
184209	00-23-76-43-1	ICD9: 358.01	5/12/10,	done
207713	01-13-54-08-4	ICD9: 358.01	8/16/11, 7/16/12, 10/11/12, 11/29/12
369136	01-16-63-54-1	ICD9: 358.01	7/23/12, 1/30/13, 3/18/13, 3/26/13, 1/5/15	done
184202	00-64-19-20-8	ICD9: 358.01	3/12/12, 3/28/12	doesn't have MG
211682	00-80-60-86-0	ICD9: 358.01	5/6/11, 5/6/11,	done
267651	00-92-24-66-1	ICD9: 358.01	11/17/14,	done
233163	01-17-04-24-7	ICD9: 358.01	6/17/14,	done
299630	01-18-09-23-5	ICD9: 358.01	1/5/11,	done
306734	01-30-51-83-6	ICD9: 358.01	7/4/14, 12/23/13,	done
299766	can do a QUICK glance through	ICD9: 358.01	9/8/14,	had already covered this DEFINITELY DONE
531038	00-30-23-25-7	ICD9: 358.01	2/7/14, 5/16/14, 7/27/14, 5/17/15, 6/8/15, 7/22/15	done
553071	00-14-93-51-5	ICD9: 358.01	10/17/14, 11/4/14, 12/5/14, 1/6/15, 2/3/15, 3/2/15	has MG but none of these are exacerbations
563457	01-15-39-45-9	ICD9: 358.01	7/15/10,	has MG but this isn't exacerbation
351924	00-88-79-24-9	ICD9: 358.01	1/20/10, 9/2/10,
353322	DONE	ICD9: 358.01	11/15/13, 12/26/2013, 2/18/14, 3/4/14,
566488	01-38-92-19-9	ICD9: 358.01	12/21/14, 1/14/15, 3/5/15, 3/31/15, 4/7/15, 5/11/15, 7/10/15, 8/12/15,
328515	01-04-17-97-0	ICD9: 358.01	5/16/11,
378901	01-37-41-25-5	ICD9: 358.01	2/9/15, 4/6/15,
382370	00-47-24-52-6	ICD9: 358.01	12/30/11,
459308	01-42-51-67-7	ICD9: 358.01	5/29/13,	done
461302	01-36-43-20-2	ICD9: 358.01	10/15/13,	has occular MG but this visit was not exacerbation; doesn't seem to be much here
696218	can be done with her, did a pretty thorough scower trying to find MG class, will need Dr. G's help	ICD9: 358.01	7/9/15, 7/18/15, 7/24/15, 7/29/15	DONE (already covered these dates)
464492	01-07-99-83-0	ICD9: 358.01	2/17/12,
532860	00-98-95-36-1	ICD9: 358.01	6/30/11,
524980	00-57-94-67-6	ICD9: 358.01	3/5/15,
556423	01-30-51-93-3	ICD9: 358.01	10/20/10,	done
593567	00-11-08-27-1	ICD9: 358.01	7/11/11,
582448	01-23-17-19-1	ICD9: 358.01	10/19/10,	has ocular MG (white, male, dx 68, class 1) but this isn't exacerbation, + no hospital stays
568106	00-62-46-74-5	ICD9: 358.01	10/6/13,
621928	00-42-93-59-2	ICD9: 358.01	1/21/15,	has Lambert eaton
656684	E176101	ICD9: 358.01	8/3/12,
597515	01-42-61-78-8	ICD9: 358.01	10/30/14,	this visit was for cholinergic crisis related to mestinon
667784	00-63-19-64-5	ICD9: 358.01	5/19/11,	doesn't have MG
669604	done	ICD9: 358.01	12/17/10,
709333	00-67-71-82-3	ICD9: 358.01	3/12/10, 3/23/10,	has MG but no exacerbations since 2010
752192	01-08-90-85-3	ICD9: 358.01	12/8/13, 5/24/14,
1060562	01-51-08-21-5	ICD9: 358.01	3/16/15,	doesn't have MG
1063117	01-51-39-58-7	ICD9: 358.01	3/20/15,
1050080	01-50-98-33-3	ICD9: 358.01	8/17/15,	doesn'st have MG
1161300	01-52-43-75-9	ICD9: 358.01	6/9/15,
1117353	01-51-89-23-1	ICD9: 358.01	5/18/15, 6/16/15
990908	01-49-20-28-5	ICD9: 358.01	9/26/14,
1280724	01-53-83-78-0	ICD9: 358.01	8/27/15,
531723	01-30-47-89-8	ICD9: 358.01	7/17/12,
620735	LR002014598	ICD9: 358.01	9/11/13,	might have MG but this note is clinic eye note saying possible ocular MG started on low dose prednisone and referred to neurology, seronegative, whtie female
358.01: 103 in what is able to be downloaded from diagnosis excel file in box (incomplete data)
G70.01: 138

## Sheet: Hospital Exacerbations 
SI no	Age at dx	sex	race	Antibody status	Thymetomy	MGFA class at dx	Cause of exacerabation	Standardized Exacerbation Category	medications at time of exacerabation	Length of hospital stay (days)	location in hospital	Standardized Hospital Location	intubated or not	NIV or not	treatment used	complications developed	disposition	cost of stay
1322	55	M	White	Seropositive	Yes	?	None identified	1	None	1	Neuro Science	2	No	No	Mestinon	N/A	Home	?
1322	55	M	White	Seropositive	Yes	?	None identified	1	Mestinon	5	Neuro Science	2	No	No	IVIG	STEMI	Home	?
1102	49	F	White	Seropositive	Yes	?	None identified	1	CellCept, Mestinon	4	Neuro Science	2	No	Yes (Bipap)	Plasmapheresis	Thrombocytopenia	Home	?
32787	55	F	White	Seropositive	No	Class 1	None identified	1	Prednisone	3	Progressive Care	3	No	Yes (Bipap)	IVIG, Mestinon, Prednisone	N/A	Home	?
32787	55	F	White	Seropositive	No	Class 1	recent high dose steroid injection	2	Prednisone, Mestinon	3	Neuro Science	2	No	Yes (Bipap)	IVIG, Mestinon, Prednisone, Mycophenolate	N/A	Home	?
69323	35	F	White	Seronegative	Yes	Class 2	Intercurrent illness (sinus infection)	4	PLEX, Mestinon, Imuran	5	Progressive Care	3	No	No	Plasmaphoresis (extra sessions), Mestinon, Imuran, PLEX	N/A	Home	?
69323	35	F	White	Seronegative	Yes	Class 2	Missed routine PLEX session	5	PLEX, Rituximab, Mestinon	8	Neuro Science	2	No	No	Plasmapheresis, Mestinon	Bacteriuria, Hypotension	Home	?
231498	45	F	White	Seronegative	No	Class 3	None identified	1	None	6	Neuro Science	2	No	No	IVIG, Mestinon	N/A	Home	?
231498	45	F	White	Seronegative	No	Class 3	Refractory to IVIG	10	IVIG, Mestinon	9	Neuro Science	2	No	No	PLEX, Mestinon	N/A	Home	?
231498	45	F	White	Seronegative	No	Class 3	None identified	1	IVIG, Mestinon	9	Neuro Science	2	No	No	PLEX, Mestinon	N/A	Rehabilitation Center
231498	45	F	White	Seronegative	No	Class 3	None identified	1	IVIG, Mestinon	1	Neuro Science	2	No	No	was supposed to get PLEX but left AMA	left AMA without treatment	Home	?
161756	53	F	White	Seronegative	No	Class 1	None identified	1	Mestinon, Prednisone	3	Neuro Science	2	No	No	IVIG, Prednisone, Mestinon	N/A	Home	?
191595	45	M	White	Seronegative	No	Class 1	None identified	1	None	3	Neuro Science	2	No	No	Mestinon, Prednisone	N/A	Home	?
433562	57	F	White	Seronegative	No	Class 1	None identified	1	IVIG	9	Family Medicine	4	No	No	Mestinon, PLEX, Prednisone	asymptomatic bradycardia	Home	?
433562	57	F	White	Seronegative	No	Class 1	None identified	1	Mestinon, Prednisone	7	Neuro Science	2	No	bronchodilators, BiPAP	IVIG, Mestinon, Epinephrine prn, Benadryl	Pancreatitis 2/2 IVIG	Home	?
433562	57	F	White	Seronegative	No	Class 1	Bronchitis	4	PLEX, Mestinon, Prednisone, Albuterol nebs	8	Neuro Science	2	No	Duoneb breathing treatments	PLEX, Mestinon, Prednisolone	lactic acidosis due to metapneumovirus pneumonia	Home	?
241659	12	F	White	Seronegative	No	Class 2	Viral illness	6	None	1	WCH Pediatrics 5C	4	No	No	Mestinon, IVIG	Dehydration requiring MIVF	Home	?
299766	15	F	White	Seronegative	No	Class 3	None identified	1	Mestinon	5	WCH Pediatrics 5C	4	No	No	IV solumedrol/Prednisone, IVIG, Mestinon	headaches and vomiting with IVIG, right cephalic superficial thrombophlebitis	Home	?
299766	15	F	White	Seronegative	No	Class 3	admitted for chest pain during IVIG infusion	7	IVIG, Mestinon, Prednisone	1	WCH Pediatrics 5C	4	No	No	Prednisone, Mestinon	vaginal candidiasis	Home	?
299766	15	F	White	Seronegative	No	Class 3	None identified	1	IVIG, Mestinon, Prednisone	2	WC Med Surg	4	No	1L NC intermittently	IVIG, Mestinon, Prednisone	N/A	Home	?
299766	15	F	White	Seronegative	No	Class 3	missed prednisone dose day prior	5	IVIG, Mestinon prn, Prednisone	3	WCH Pediatrics 5C	4	No	HFNC for comfort	IVIG, Mestinon scheduled	N/A	Home	?
299766	15	F	White	Seronegative	No	Class 3	None identified	1	IVIG, Mestinon, Prednisone	3	WCH Pediatrics 5C	4	No	No	IVIG, Mestinon	Adverse reaction to IVIG	Home	?
299766	15	F	White	Seronegative	No	Class 3	URI	4	IVIG, Mestinon, Prednisone	2	WCH Pediatrics 5C	4	No	No	Prednisone, Mestinon, IVIG	N/A	Home	?
292062	28	F	White	Seropositive	No	Class 2	None identified	1	Mestinon, Prednisone	9	Observation Short Stay	7	No	NC O2	prednisone, Mestinon, PLEX	dyspnea/hyperventilation/chest tightness, bleeding upon removal of Mahurkar catheter	Home	?
566488	63	F	White	Seropositive	No	?	given inadequate IVIG (was given only 2 days of IVIG rather than 3-5 days)	6	Mestinon	21	Progressive Care	3	Yes	No	PLEX, Prednisone	failed extubation due to edema of the airways, s/p tracheostomy, required pRBC blood transfusion and PEG	LTAC	?
566488	63	F	White	Seropositive	No	?	None identified	1	IVIG, Mestinon	8	Progressive Care	3	No	No	Mestinon	Aseptic meningitis d/t IVIG	SNF	?
566488	63	F	White	Seropositive	No	?	URI vs HCAP	4	IVIG, Mestinon	3	Neuro Science	2	No	Duonebs	IVIG, Mestinon	N/A	Home vs SNF	?
566488	63	F	White	Seropositive	No	?	None identified	1	IVIG, Mestinon	6	Progressive Care	3	No	Trach collar O2	IVIG, Prednisone, Mestinon	Hypotension, Bradycardia, infection, COPD exacerbation	Home with 24/7 care	?
378901	36	F	White	Seropositive	No	Class 3	None identified	1	IVIG, Mestinon	4	Neuro Science	2	No	BiPAP	PLEX, Mestinon, IVIG	N/A	Home	?
353322	63	F	White	Seropositive	No	Class 2	None identified	1	None	9	Neuro Science	2	No	No	PLEX	Tonic-clonic seizures	Home	?
353322	63	F	White	Seropositive	No	Class 2	pyelonephritis/PNA	3	None	25	MED 1	4	Yes	Duonebs	Prednisone, PLEX	Delirium, HSV encephalitis, PEG placement	Home with 24/7 home health care	?
353322	63	F	White	Seropositive	No	Class 2	None identified	1	None	9	Neuro Science	2	No	No	PLEX, Prednisone	MDR UTI	Home	?
598261	63	F	White	Seropositive	No	Class 2	was supposed to be on Mestinon but was not getting it while receiving hospital care for upper GIB	6	None	13	Neuro Science	2	Yes	Mechanical ventilation	PLEX, Mestinon, Steroids	Acute on chronic anemia, a-fib, complicated UTI, failed extubation requiring emergent reintubation	SNF	?
598261	63	F	White	Seropositive	No	Class 2	None identified	1	IVIG, Mestinon	2	Ellis Fischel C, University Hosp	5	No	Duonebs, Supplemental NC O2	Mestinon	N/A	Home	?
371230	79	M	White	Seropositive	No	Class 4	dehydration 2/2 diarrhea side-effect of Mestinon	10	Mestinon	21	Neuro Science	2	Yes	BiPAP, NC O2	Prednisone, IVIG, PLEX, Mestinon	ABLA 2/2 GIB (duodenal ulcer), AKI, Dysphagia requiring Corpak for tube feeds and meds, aspiration PNA, hypotension	Capital Region Med Ctr Acute Rehab	?
417705	62	M	White	Seronegative	No	Class 5	RSV infection	4	None	40	Neuro Science	2	Yes	BiPAP, NC O2	Mesetinon, PLEX, Methylprednisolone	Hypotension, Hypoxia, BiPAP failure requiring reintubation, sepsis from central line	RUSK Rehabilitation	?
635507	14	M	White	Seropositive	Yes	Class 3	Medication non-compliance	5	Prednisone, Mestinon, IVIG, PLEX	36	WCH	4	Yes	BiPAP	Mestinon, Prednisone, PLEX, IVIG	central line-associated MSSA bacteremia, malnutrition requiring PPN, deconditioning, severe sepsis with septic shock, transaminitis with mononucleosis and hepatotoxic antibiotics, UTI	Home	?
441451	65	M	White	Seropositive	No	Class 1	None identified	1	IVIG, Prednisone, Mestinon, Cell Cept	11	Neuro Science	2	No	BiPAP	Mestinon, Prednisone, Cell Cept, PLEX	cholinergic crisis, need for Corpak tube placement for tube feeds, hemorrhoidal bleed	Home	?
441451	65	M	White	Seropositive	No	Class 1	None identified	1	PLEX, Cell Cept, Mestinon, Prednisone	13	Neuro Science	2	No	BiPAP prn	Prednisone, Mestinon, Cell Cept	Cholinergic crisis, need for tube feeds	Home	?
441451	65	M	White	Seropositive	No	Class 1	None identified	1	IVIG, Mestinon, Prednisone	4	MED 2	4	No	No	Cell Cept, Mestinon, Prednisone, IVIG, PLEX	N/A	Home	?
970465	25	M	White	Seropositive	Yes	Class 3	Warm weather (Summer)	10	PLEX, Mestinon, Prednisone, Glycopyrrolate	14	MICU5	1	Yes	BiPAP, NC O2	PLEX, Prednisone, Mestinon	Cerebral edema, HCAP	Harry S. Truman VA Hospital	?
539617	71	F	White	Seronegative	No	Class 4	None identified	1	Glycopyrrolate	4	Neuro Science	2	No	No	IVIG, Glycopyrrolate	N/A	SNF	?
3082031	21	F	White	Seronegative	No	Class 2	None identified	1	Cell Cept, Mestinon	4	Neuro Science	2	No	BiPAP	Mestinon, Cell Cept, IVIG	N/A	Home	?
599271	25	F	Black	Seropositive	Yes	Class 5	Postpartum worsening of MG	7	None	9	Neuro Science	2	Yes	No	PLEX, Mestinon, Steroids	Required NG tube	Home	?
599271	25	F	Black	Seropositive	Yes	Class 5	other illness (cough, fever) in setting of postpartum worsening of MG	4	Prednisone, Mestinon	4	Neuro Science	2	No	No	IVIG, Prednisone, Mestinon	N/A	Home	?
599271	25	F	Black	Seropositive	Yes	Class 5	None identified	1	IVIG, Mestinon, Prednisone	2	Neuro Science	2	No	No	IVIG, Mestinon, Prednisone	N/A	Home with assistance	?
599271	25	F	Black	Seropositive	Yes	Class 5	Patient tried tapering prednisone on her own	5	IVIG, Prednisone, Mestinon	1	Neuro Science	2	No	No	Mestinon, Prednisone, IVIG	N/A	Home AMA	?
599271	25	F	Black	Seropositive	Yes	Class 5	None identified	1	Prednisone, Mestinon	8	MED 6W	4	No	No	Prednisone, Mestinon, PLEX	sinus tachycardia 2/2 volume depletion from PLEX, low fibrinogen also from PLEX, required fluid recusitation more than one time	Home	?
599271	25	F	Black	Seropositive	Yes	Class 5	Not compliant with taking prednisone	5	Mestinon, IVIG	7	Neuro Science	2	No	No	Mestinon, PLEX, Prednisone	N/A	Home	?
599271	25	F	Black	Seropositive	Yes	Class 5	None identified	1	IVIG, Mestinon, Prednisone	5	Neuro Science	2	No	No	PLEX, Mestinon, Prednisone	sinus tachycardia 2/2 plasmapheresis temperature	Home	?
599271	25	F	Black	Seropositive	Yes	Class 5	Failed prednisone taper	10	Prednisone, Mestinon, IVIG	6	Neuro Science	2	No	No	PLEX, Mestinon, Prednisone	Migraines	Home	?
599271	25	F	Black	Seropositive	Yes	Class 5	None identified	1	IVIG, Mestinon, Prednisone	7	Neuro Science	2	No	No	PLEX, Mestinon, Prednisone	Port infection leading to sepsis/MSSA bacteremia/septic emboli	Home	?
599271	25	F	Black	Seropositive	Yes	Class 5	Unable to take pills 2/2 dysphagia	10	Ecluzimab, Prednisone, Mestinon	10	Neuro Science	2	No	No	Prednisone, Mestinon, PLEX	recurrent clogged jugular vein, infected port which needed to be replaced, generalized pain, transaminitis	Home	?
599271	25	F	Black	Seropositive	Yes	Class 5	Opioid overuse	2	Prednisone, Mestinon	4	MED 2	4	No	No	Prednisone, Mestinon	Left IJ vein occlusion	Home	?
645776	66	M	White	Seropositive	No	Class 1	Shingles vaccine	3	Prednisone	4	Oncology	5	No	No	IVIG, Mestinon, Prednisone	N/A	Home	?
696218	57	F	White	Seropositive	No	?	Ativan	2	Prednisone, Mestinon	9	MED 1	4	No	NC O2	Prednisone, IVIG, PLEX, Mestinon	SVT, C-diff	Rusk Rehabilitation	?
696218	57	F	White	Seropositive	No	?	Deconditioning from immediately previous hospital stay/recent illness (c-diff)	4	Mestinon, Prednisone	5	Neuro Science	2	No	No	IVIG, Mestinon, Prednisone	Chest pain	Rusk Rehabilitation	?
696218	57	F	White	Seropositive	No	?	Missed IVIG therapy week prior	5	Mestinon	6	Cardiovascular	5	No	Breathing treatment, NC O2	Prednisone, Mestinon, IVIG	Heart failure, c-diff colitis, URI	Home	?
696218	57	F	White	Seropositive	No	?	Other illness (C-diff coloitis/URI)	4	Prednisone, Mestinon, IVIG	5	Cardiovascular	5	No	CPAP, NC O2	Solumedrol/Prednisone, IVIG, Mestinon	IVIG drug-induced thrombocytopenia, acute on chornic diastolic heart failure, anemia 2/2 chronic inlammatory disease, general deconditioning	SNF (Brunswick Nursing Home)	?
648859	17	F	White	Seronegative	No	Class 2	Other illness (URI)	4	Prednisone, Mestinon	4	Observation Short Stay 6E35 01	7	No	No	IVIG, Mestinon, Prednisone	Aseptic meningitis d/t IVIG	Home	?
668668	54	F	White	Seronegative	No	Class 2	Recent med change (tapering of steroids, started on Imuran recently)	10	Imuran, Mestinon, Steroid taper	5	MED 4E	4	Yes	Mechanical ventilation, BiPAP/CPAP	IV methylprednisolone, Imuran, PLEX	N/A	Home	?
668668	54	F	White	Seronegative	No	Class 2	Other respiratory illness (PNA)	3	PLEX, Mestinon, Azathioprine	8	MED 4E	4	Yes	BiPAP	PLEX, Mestinon, Azathioprine	N/A	Home with Home health	?
668668	54	F	White	Seronegative	No	Class 2	None identified	1	PLEX, Mestinon, Azathioprine	20	Adult Stepdwn 4W	3	Yes	No	PLEX, Mestinon, Cell Cept	Required trachestomy, Cholangitis (cholecystitis vs cystic duct obstruction) 2/2 azathioprine requiring cholecystostomy and antibiotics, required Corpak tube feeds, LIJ non-occlusive thrombus, RIJ occlusive thrombuses, huge retroperitoneal hematoma d/t anticoagulation, ABLA requiring 8 units pRBCs	LTAC	?
668668	54	F	White	Seronegative	No	Class 2	None identified	1	Cell Cept	11	MED 4E	4	No	BiPAP	PLEX, Cell Cept	narcotic overdose, AKI 2/2 IV contrast	Home	?
668668	54	F	White	Seronegative	No	Class 2	Recent respiratory illness (viral PNA)	3	Cell Cept, Mestinon	7	Progressive Care	3	No	BiPAP	Cell Cept, PLEX	HCAP	Home	?
668668	54	F	White	Seronegative	No	Class 2	Exacerbation of concurrent chronic illness (COPD) vs poor medical compliance	5	Cell Cept, Mestinon	19	MED 2	4	No	BiPAP	PLEX, Mestinon, Cell Cept	Fall leading to tibiofibular fx requiring surgery	SNF	?
1952172	46	M	White	Seronegative	No	Class 2	None identified	1	Mestinon	5	Neuro Science	2	No	No	IVIG, Mestinon	N/A	Home	?
1952172	46	M	White	Seronegative	No	Class 2	None identified	1	IVIG, Mestinon	4	Neuro Science	2	No	CPAP	Mestinon, PLEX	N/A	Home	?
2032289	75	M	White	Seropositive	No	Class 3	None identified (new diagnosis)	9	None	12	Progressive Care	3	No	No	Mestinon	Corpak feeding tube, esophageal stricture s/p esophageal dilitation, bradycardia, hypertensive crisis	Home	?
2032289	75	M	White	Seropositive	No	Class 3	Recent Prednisolone decrease	10	Chronic Prednisone, Mestinon, Cell Cept	17	Family Medicine	4	No		IVIG, Prednisone, Mestinon, Cell Cept, Atovoquone for PCP ppx in setting of chronic steroid use	Provoked DVT and subsequent hematoma w/ anticoagulation s/p IVC filter, complicated UTI, OM/epidural abscesses, steroid induced diabetes, iatrogenic Cushings disease, BLE lymphedema 2/2 steroids	SNF	?
2313657	54	M	White	Seropositive	No	Class 1	other acute illness (IPH d/t cerebral venous thrombosis)	10	Prednisone, Mestinon	24	NSICU	1	Yes	Mechanical ventilation, duonebs	Mestinon, Prednisone, PLEX	tracheostomy, PEG	Landmark Hospital	?
2313657	54	M	White	Seropositive	No	Class 1	Was not on any medications (seemingly lost to follow-up)	5	None	16	Progressive Care	3	No	No	Mestinon, PLEX, IVIG, Prednisone	Persistant dysphagia s/p PEG, plasma product severe reaction (anaphylaxis)	Home	?
3661963	76	M	White	Seropositive	No	Class 4	None identified (new diagnosis)	9	None	9	Progressive Care	3	No	BiPAP, NC O2	PLEX, Mestinon, Prednisone taper	anaphylactic shock 2/2 PLEX, required CorPak feeds	Capital Region IPR	?
3661963	76	M	White	Seropositive	No	Class 4	was unable to take meds for 2 days d/t dysphagia	10	Mestinon, Prednisone	13	NSICU	1	Yes	NC O2	Mestinon, Prednisone, PLEX	required CorPak feeds then PEG, aspiration pneumonitis, tracheostomy, severe diarrhea	LTAC (Landmark Hospital)	?
3661963	76	M	White	Seropositive	No	Class 4	None identified	1	Mestinon, Prednisone	8	Neuro Science	2	No	No	PLEX, Mestinon, Prednisone	cerumen impaction requiring abx	IPR	?
3661963	76	M	White	Seropositive	No	Class 4	None identified	1	PLEX, Prednisone, Mestinon	12	Neuro Science	2	No	Albuterol nebulization	PLEX, Prednisone, Mestinon	N/A	SNF (River City Community Living)	?
2103597	77	M	White	Seropositive	No	Class 4	questionable mestinon compliance due to affordability	5	Mestinon, Prednisone	21	Progressive Care	3	Yes	EZ Pap	Prednisone, PLEX, IVIG	BLE DVTs, aspiration pneumonitis, PICC thrombus	Oak Tree Villas Inc.	?
2627980	55	M	White	Seropositive	No	Class 2	None identified	1	Mestinon, Prednisone	5	Neuro Science	2	No	No	IVIG, Mestinon, Prednisone	N/A	Home	?
2627980	55	M	White	Seropositive	No	Class 2	None identified	1	Mestinon, Prednisone	4	Ortho Unit	5	No	No	IVIG, Mestinon, Prednisone	N/A	Home	?
2627980	55	M	White	Seropositive	No	Class 2	None identified	1	Mestinon, Prednisone	1	Neuro Science	2	No	No	IVIG, Mestinon, Prednisone	N/A	Home	?
3111410	66	M	White	Seropositive	No	Class 5	Coronary artery catherization procedure (new diagnosis)	7	None	16	NSICU	1	Yes	Yes	Mestinon, Prednisone, PLEX, IV Solu Medrol	Corpak tube feeds, tracheostomy	Home	?
2961098	54	M	White	Seropositive	No	Class 3	None identified	1	Mestinon	13	Progressive Care	3	No	BiPAP, NIPPV	PLEX, Glucocorticoids, Mestinon	Corpak tube feeds	Home	?
1862747	18	F	Black	Seropositive	No	Class 4	None identified	1	Cell Cept	9	Neuro Science	2	No	No	IV methylprednisolone/Prednisone, Cell Cept, PLEX	Optic Neuritis in setting of neuromyelitis optica, UTI	Home	?
2941614	73	M	White	Unknown	No	Class 5	None identified (new diagnosis)	9	None	92	Progressive Care	3	Yes	No	PLEX, Mestinon	acute ischemic infarct, tracheostomy, corpak tube feed, required multiple reintubations, ALS (concurrent new diagnosis), constipation, became ventilator dependent	SNF (Harmony House Iowa)	?
1997848	68	M	White	Seronegative	No	Class 2	Asphyxiation/aspiration (choked on food requiring emurgent intubation, subsequently failed extubation attempts 2/2 acute MG)	10	Cell Cept, Mestinon	18	MED 1	4	Yes	CPAP, NC O2	PLEX, Cell Cept, Mestinon	acute on chronic renal disease, aspiration PNA, failed extubation, corpak placement attempted 2x but failed	SNF	?
23049	42	F	White	Seronegative	Yes	Unknown	None identified	1	Unknown	1	Neurology Clinic	5	No	No	PLEX	N/A	Home	?
23049	42	F	White	Seronegative	Yes	Unknown	None identified	1	Prednisone, Cyclosporine, Mestinon	1	STEPDN 4W	3	No	No	Prednisone, Cyclosporine, Mestinon	N/A	Home	?
69323	35	F	White	Seronegative	Yes	Class 2	over-exerted (moved furniture)	10	Imuran, Mestinon	2	Adult Stepdwn 4W	3	No	No	IVIG, Imuran, Mestinon	severe myalgia after IVIG requiring narcotics, GI complications from IVIG, depression from recurrent hospitalizations	Home	?
69323	35	F	White	Seronegative	Yes	Class 2	3 months prior had stopped taking all meds for a duration of 2 months (took awhile for her to regain control of her MG)	5	PLEX, Mestinon, Imuran	5	Neuro Science	2	No	No	PLEX, Mestinon	drug induced transaminitis, severe nausea/constipation, myalgia 2/2 PLEX	Home	?
69323	35	F	White	Seronegative	Yes	Class 2	Refractory to IVIG	10	IVIG, Imuran, Mestinon	7	Neuro Science	2	No	No	PLEX, Imuran, Mestinon	Drug induced transaminitis	Home	?
139839	77	F	White	Seropositive	No	Class 1	None identified	1	Mestinon, Prednisone	5	Neuro Science	2	No	No	IVIG, Mestinon, Prednisone	N/A	IPR (RUSK Rehabilitation)	?
132800	59	M	White	Seropositive	No	Unknown	Other acute illness/infection (cellulitis of neck/sepsis)	3	Azathioprine, Mestinon	8	Inpatient	4	Yes	NC O2	PLEX, Mestinon (increased)	HCAP, dialysis catheter malfunction à delay of PLEX initiation, required tube feeds, azathioprine induce thrombocytopenia, anxiety/agitation	VA ICU	?
268705	37	M	White	Seropositive	Yes	Class 1	None identified	1	Prednisone, Mestinon	11	Neuro Science	2	No	No	PLEX, Mestinon, Prednisone	Thymoma discovered s/p Thymectomy	Home	?
147262	36	M	White	Unknown	Yes	Class 2	Recent acute illness/infection (URI) in setting of non-complicance to meds x1 year (b/c was still having symptoms despite taking meds)	5	None	8	Inpatient	4	No	Yes (NIPPV, NCO2, BiPAP)	PLEX, Mestinon, Prednisone	pneumonitis/PNA, magnesium replacement diminishing effect of PLEX	Home	?
184209	69	M	White	Seropositive	No	Class 2	surgery (occurred post-op) and MG meds stopped perioperatively	7	Mestinon, Cell Cept	21	Adult Med 6W	4	Yes	BiPAP, T-piece	Mestinon, Cell Cept	a. required acute reintubation, HCAP/sepsis, tracheostomy, PEG,	IPR (RUSK Rehabilitation)	?
207713	54	M	White	Seropositive	Yes	Class 2	other respiratory illness/infection	4	Mestinon, Azathioprine	5	Adult Med 6W	4	No	No	Mestinon, Azathioprine, Prednisone, IVIG	Diarrhea	Home	?
207713	54	M	White	Seropositive	Yes	Class 2	None identified	1	Prednisone, Azathioprine, Mestinon	2	Neuro Science	2	No	No	IVIG, Prednisone	Diarrhea	Home	?
369136	92	F	White	Seropositive	No	Class 2	None identified	1	Mestinon, CellCept	3	Adult Med 6W	4	No	No	Mestinon, CellCept, IVIG	N/A	Home	?
369136	92	F	White	Seropositive	No	Class 2	None identified	1	Mestinon, CellCept	4	Neuro Science	2	No	No	IVIG, Mestinon, CellCept	Diarrhea	Home	?
369136	92	F	White	Seropositive	No	Class 2	None identified	1	Mestinon, CellCept	3	Neuro Science	2	No	No	IVIG, Mestinon, CellCept	N/A	Home	?
369136	92	F	White	Seropositive	No	Class 2	None identified	1	Mestinon, CellCept	3	Neuro Science	2	No	NC O2	IVIG, Mestinon	N/A	Home	?
369136	92	F	White	Seropositive	No	Class 2	None identified	1	Mestinon, CellCept	3	Neuro Science	2	No	NC O2	IVIG, CellCept, Mestinon	N/A	Home	?
369136	92	F	White	Seropositive	No	Class 2	None identified	1	Mestinon, CellCept	1	Neuro Science	2	No	NC O2	CellCept, mestinon	Hypomagnesemia, UTI (which prevented her from getting the IVIG)	Home	?
369136	92	F	White	Seropositive	No	Class 2	None identified	1	Mestinon, CellCept	3	Neuro Science	2	No	NC O2	IVIG, CellCept, Mestinon	N/A	Home	?
369136	92	F	White	Seropositive	No	Class 2	recent respiratory illness/infxn (bronchitis/influenza A)	3	Prednisone, IVIG, Mestinon	4	Adult Med 6W	4	No	NC O2, BiPAP	Mestinon, CellCept	NGT	Death	?
211682	61	F	White	Seropositive	No	Class 1	initiation of prednisone, hypothyroidism, UTI	2	Mestinon, Prednisone	7	Adult Med 6W	4	No	BiPAP	IVIG, CellCept, Mestinon	Corpak feeding tube, sleep apnea	Home	?
267651	78	M	White	Seropositive	No	Class 4	None identified (new diagnosis)	9	None	9	MSICU	1	No	BiPAP	Prednisone, Mestinon, PLEX	NGT, Complex UTI, CHF	SNF	?
233163	72	F	White	Seropositive	Yes	Class 3	New diagnosis of Hashmito's Thyroiditis	10	Mestinon	4	Neuro Science	2	No	CPAP	IVIG, Mestinon, Prednisone	N/A	Home	?
299630	64	F	White	Seropositive	No	Class 1	Other acute respiratory illness/infection (URI, possible CAP)	3	Mestinon, Prednisone	23	MNSICU 5TOWER	1	Yes	CPAP	PLEX, Mestinon, IVIG	Reintubation, Tracheostomy	LTAC (Landmark Hospital)	?
306734	85	M	White	Unknown	No	Unknown	Non-compliance with Mestinon	5	Mestinon (taking once a day when prescribed qid)	16	CICU 4Tower	1	Yes	NIPPV	IVIG, Mestinon	tracheostomy, Corpack tube feeds, bradycardia 2/2 mestinon	LTAC (Landmark Hospital)	?
306734	85	M	White	Unknown	No	Unknown	PNA	3	Mestinon	21	Progressive Care	3	Yes	CPAP	Prednisone, IVIG, Mestinon	MG induced CHF, persistent ABLA 2/2 GI bleed, H. Pylori infection, AKI, sepsis, HCAP, complicated UTI	SNF	?
531038	32	F	White	Seropositive	Yes	Unknown	None identified	1	Mestinon, CellCept	2	Neuro Science	2	No	No	IVIG, CellCept, Mestinon	N/A	Home	?
531038	32	F	White	Seropositive	Yes	Unknown	Stopped taking Mestinon due to side-effects	5	CellCept	1	Neuro Science	2	No	No	CellCept, IVIG	Hypokalemia	Home	?
531038	32	F	White	Seropositive	Yes	Unknown	Stress (divorce, graduate school)	8	CellCept	2	Neuro Science	2	No	No	Mestinon, CellCept	Mestinon Side-effects	Home	?
531038	32	F	White	Seropositive	Yes	Unknown	Recent other acute illness (bronchitis)	4	Mestinon	8	Neuro Science	2	Yes	No	PLEX, CellCept	N/A	Home with Home health	?
531038	32	F	White	Seropositive	Yes	Unknown	never got better from previous exacerbation	10	Mestinon, CellCept	1	Neuro Science	2	No	No	IVIG, Mestinon	N/A	Home	?
531038	32	F	White	Seropositive	Yes	Unknown	Viral illness	4	Mestinon, CellCept	3	Neuro Science	2	No	No	IVIG, Mestinon, CellCept	N/A	Home	?
351924	46	F	White	Seronegative	Yes	Class 3	Cause switch from IR to long acting mestinon	10	Mestinon	1	Adult Med 6W	4	No	No	IVIG, Mestinon	N/A	Home	?
353322	63	F	White	Seropositive	No	Class 2	None identified	1	None	7	Medicine Unit	4	No	BiPAP	PLEX	Uncontrolled HTN, aspiration PNA	Home with Home health	?
353322	63	F	White	Seropositive	No	Class 2	Refractory to multiplle treatments	10	IVIG, Mestinon	10	Neuro Science	2	No	No	PLEX, Mestinon	needed IV albumin, calcium gluconate, needed speech device, hypokalemia, seizures, anxiety, uncontrolled pain	Home	?
353322	63	F	White	Seropositive	No	Class 2	recent bladder infection requiring hospitalization, also had a “cold”	4	Mestinon	8	Neuro Science	2	No	No	PLEX, Mestinon	Port infection requriing antibiotics	Home	?
566488	63	F	White	Seropositive	No	?	URI	4	Mestinon	7	Neuro Science	2	No	NC O2	IVIG, Mestinon, Methylprednisolone	GIB, hemoptysis	SNF	?
566488	63	F	White	Seropositive	No	?	Tracheitis vs COPD exacerbation	4	Mestinon, IVIG	15	Progressive Care	3	Yes	NC O2	IVIG, PLEX, Mestinon, steroids	recurrent tracheitis, hypofibrinogenemia following each cycle of PLEX requiring 4u cyroppt transfusion	SNF (The Neighborhoods)	?
566488	63	F	White	Seropositive	No	?	glottis airway dilation, attempt to decannulate trach, recurrent tracheitis	7	Mestinon	33	Adult Med 6W	4	Yes	NC O2	PLEX, Mestinon	tracheostomoy, failed multiple trach collar trials, exposure keratitis d/t thyroid eye disease, increased intraocular pressures, ABLA requiring pRBCs, asystolic cardiac arrest	SNF (The Neighborhoods)	?
328515	87	F	White	Seropositive	No	Class 3	None identified (new diagnosis)	9	None	8	Adult Med 6W	4	No	No	Mestinon, IVIG, Prednisone	N/A	SNF	?
378901	36	F	White	Seropositive	No	Class 3	Recent increase in prednisone	2	Mestinon, Prednisone	4	Ortho Unit	5	No	No	IVIG, Mestinon, Prednisone	N/A	Home	?
378901	36	F	White	Seropositive	No	Class 3	Weaned off prednisone	10	Mestinon	1	Surg Spec	5	No	No	Mestinon, IVIG	N/A	Home	?
459308	54	M	White	Unknown	No	Class 1	None identified	1	Mestinon, Prednisone	4	MED 4E	4	No	No	Prednisone, Mestinon	steroid side-effects, cholinergic side-effects 2/2 Mestinon	Home	?
464492	52	M	White	Seropositive	No	Class 4	None identified (new diagnosis)	9	None	5	Adult Med 6W	4	No	BiPAP, Duonebs	Mestinon, Prednisone, IVIG	N/A	Home	?
532860	84	F	White	Seropositive	No	Class 4	None identified (new diagnosis)	9	None	4	Adult Stepdwn 4W	3	No	No	Mestinon, IVIG, Azathioprine	syncopal episode and GI upset 2/2 Mestinon and Imuran, required IV hydration during subsequent hospitalization	Home with Home health	?
568106	41	F	White	Seronegative	No	Class 2	Other acute respiratory illness/infection	3	Imuran, Mestinon prn	3	Neuro Science	2	No	Albuterol nebulization	IVIG, Imuran	was supposed to have O2 at home but couldn’t use it prior to admission b/c insurance hadn’t approved it	Home with Home health	?
656684	62	M	White	Seropositive	No	Class 3	None identified	1	Mestinon, IVIG	11	Neuro Science	2	No	No	PLEX, Prednisone, Imuran, Mestinon	N/A	Home	?
656684	62	M	White	Seropositive	No	Class 3	None identified	1	Mestinon, Prednisone, Azathioprine	9	Neuro Science	2	No	No	IVIG, Prednisone, Azathioprine, Mestinon	Corpak feeding tube	Home	?
597515	35	M	White	Seronegative	No	Class 3	None identified (new diagnosis)	9	None	2	Neuro Science	2	No	No	Mestinon	Cholinergic crisis 2/2 Mestinon (requiring subsequent hospitalization at later time)	Home	?
752192	26	F	Black	Seropositive	Yes	Unknown	Other acute respiratory illness (PNA)	3	Prednisone, Mestinon	9	Progressive Care	3	No	No	Mestinon, Prednisone, PLEX	bradycardia 2/2 Mestinon requiring hospitalization and pacemaker	Home	?
1063117	79	M	White	Seronegative	No	Class 2	None identified (new diagnosis)	9	None	4	Neuro Science	2	No	No	IVIG	Hematochezia, ABLA s/p 2u pRBCs	SNF	?
1117353	60	M	White	Seronegative	No	Class 2	Deconditioning from recent hospitalization w/ PNA	3	Mestinon	3	Oncology	5	No	No	Mestinon, IVIG	UTI	Home	?
1117353	60	M	White	Seronegative	No	Class 2	None identified	1	Mestinon	1	Neuro Science	2	No	CPAP	Mestinon, IVIG	N/A	Home	?
990908	28	F	White	Seropositive	No	Class 2	None identified	1	Prednisone, Mestinon	6	Neuro Science	2	No	No	PLEX, Prednisone	Depression/anxiety 2/2 her chronic illness	Home	?
1280724	73	M	White	Seropositive	No	Unknown	Over-exerted (lifted furniture)	10	Prednisone, Mestinon	30	Neuro Science	2	No	No	PLEX, Prednisone, IVIG, Mestinon	MRSA bacteremia, STEMI s/p LAD and LCX stent	Home	?
531723	67	M	White	Seronegative	No	Class 3	Other acute illness (influenza)	3	Mestinon, Azathioprine	6	Adult Med 6W	4	No	No	Mestinon, Azathioprine, PLEX	N/A	VA Hospital	?
age max	92		128	White				60
age min	12		13	black				5
								12
								15
								13
								3
								5
								1
								9
								18
								141
